# Supplementary material for: In silico analysis of alternative splicing on drug-target gene interactions
Source: Sci Rep. 2020 Jan 10;10:134. doi: 10.1038/s41598-019-56894-x (PMC6954184; doi:10.1038/s41598-019-56894-x)
Supplement: Supplementary file 2 — .Supplementary Information 2. [file 41598_2019_56894_MOESM2_ESM.csv]

	ensembl_id	gene_symbol	targeting_drugs	entrez_id	transcript_variants	protein_isoforms
1	ENSG00000000938	FGR	ILORASERTIB, XL-228, DASATINIB, ENMD-981693, APITOLISIB, NINTEDANIB	2268	7	2
2	ENSG00000001084	GCLC	CARBOPLATIN	2729	14	6
3	ENSG00000001626	CFTR	GENISTEIN, RETINOL	1080	11	5
4	ENSG00000002330	BAD	ISOSORBIDE, NAVITOCLAX	572	7	5
5	ENSG00000003402	CFLAR	BICALUTAMIDE, FINASTERIDE, NINTEDANIB, IDRONOXIL, CABOZANTINIB, DOVITINIB	8837	25	17
6	ENSG00000003436	TFPI	FULVESTRANT, LOVASTATIN, DACTINOMYCIN	7035	12	7
7	ENSG00000004468	CD38	SAR-650984, HUMAX-CD38, DARATUMUMAB	952	5	3
8	ENSG00000004478	FKBP4	SIROLIMUS	2288	8	5
9	ENSG00000004487	KDM1A	DIPHENHYDRAMINE HYDROCHLORIDE	23028	6	4
10	ENSG00000004779	NDUFAB1	METFORMIN HYDROCHLORIDE	4706	5	4
11	ENSG00000004799	PDK4	CHEMBL3186849	5166	5	1
12	ENSG00000004948	CALCR	PRAMLINTIDE	799	7	6
13	ENSG00000005022	SLC25A5	TRICHOSTATIN	292	4	1
14	ENSG00000005339	CREBBP	METHYLPHENIDATE	1387	20	7
15	ENSG00000005381	MPO	FLUTAMIDE, OCTREOTIDE, PYRAZINAMIDE, FLUDARABINE, DOXYCYCLINE	4353	5	2
16	ENSG00000005471	ABCB4	ORTATAXEL, PRAMLINTIDE, MITOMYCIN, VINBLASTINE, VINCRISTINE	5244	12	5
17	ENSG00000005844	ITGAL	BUSULFAN, CYCLOPHOSPHAMIDE, FLUOROURACIL, ETOPOSIDE, LOVASTATIN, INTERFERON BETA-1A, TACROLIMUS, SIROLIMUS	3683	19	10
18	ENSG00000005882	PDK2	CHEMBL3186849	5164	16	7
19	ENSG00000005961	ITGA2B	ASPIRIN	3674	10	3
20	ENSG00000006128	TAC1	SULINDAC, PUROMYCIN	6863	5	3
21	ENSG00000006210	CX3CL1	ATEZOLIZUMAB	6376	4	4
22	ENSG00000006283	CACNA1G	CELECOXIB, VERAPAMIL	8913	34	34
23	ENSG00000006432	MAP3K9	APITOLISIB	4293	7	6
24	ENSG00000006468	ETV1	TRAMETINIB	2115	23	13
25	ENSG00000006638	TBXA2R	ILOPROST, VINBLASTINE	6915	4	3
26	ENSG00000007171	NOS2	NILOTINIB, DOXYCYCLINE, BEVACIZUMAB	4843	3	2
27	ENSG00000007402	CACNA2D2	CELECOXIB	9254	8	6
28	ENSG00000008018	PSMB1	BORTEZOMIB, CARFILZOMIB, OPROZOMIB	5689	2	1
29	ENSG00000008516	MMP25	MARIMASTAT	64386	4	2
30	ENSG00000010671	BTK	CHEMBL1229592, XL-418, IBRUTINIB	695	10	4
31	ENSG00000010810	FYN	BEVACIZUMAB, ENMD-981693, IBRUTINIB, BOSUTINIB, XL-228, DASATINIB, ENMD-2076, NINTEDANIB, ILORASERTIB	2534	29	16
32	ENSG00000011021	CLCN6	CARBOPLATIN, BUSULFAN, VINCRISTINE, CYCLOPHOSPHAMIDE, DACTINOMYCIN	1185	8	4
33	ENSG00000011405	PIK3C2A	DACTOLISIB, QUERCETIN, APITOLISIB, ALPELISIB, PF-04691502, PILARALISIB (CHEMBL3218575), PI-103, BUPARLISIB, VOXTALISIB, GEDATOLISIB, PICTILISIB, COPANLISIB, SF-1126, GSK-2636771, SONOLISIB	5286	5	3
34	ENSG00000011422	PLAUR	CHEMBL108468	5329	16	12
35	ENSG00000011465	DCN	SIROLIMUS	1634	20	15
36	ENSG00000012048	BRCA1	NIRAPARIB, AZD-1775, RUCAPARIB, METFORMIN, OLAPARIB, VINORELBINE BASE, PHENYLTHIOUREA, EVEROLIMUS, VX-970, PACLITAXEL, CARBOPLATIN, DOXORUBICIN, IRINOTECAN, OXALIPLATIN, CHLORAMBUCIL, BLEOMYCIN (CHEMBL3039590), IROFULVEN, DENOSUMAB, CYCLOPHOSPHAMIDE, CEDIRANIB, VELIPARIB, GEMCITABINE, TALAZOPARIB, QUARFLOXIN, MITOMYCIN, TAMOXIFEN, TEMOZOLOMIDE, MITOXANTRONE	672	33	27
37	ENSG00000012061	ERCC1	THALIDOMIDE, OXALIPLATIN, FLUOROURACIL, PHENYLTHIOUREA	2067	17	12
38	ENSG00000012124	CD22	EPRATUZUMAB, INOTUZUMAB OZOGAMICIN	933	34	17
39	ENSG00000012779	ALOX5	METHOTREXATE, NORDIHYDROGUAIARETIC ACID	240	8	3
40	ENSG00000012983	MAP4K5	BOSUTINIB	11183	10	5
41	ENSG00000013275	PSMC4	OPROZOMIB, CARFILZOMIB, BORTEZOMIB	5704	6	2
42	ENSG00000014138	POLA2	DACARBAZINE	23649	8	4
43	ENSG00000014257	ACPP	PHENYLTHIOUREA	55	9	5
44	ENSG00000015413	DPEP1	DEXAMETHASONE	1800	9	3
45	ENSG00000019582	CD74	MILATUZUMAB	972	12	8
46	ENSG00000019991	HGF	RILOTUMUMAB, THALIDOMIDE, FICLATUZUMAB, ASPIRIN, TRASTUZUMAB, METHOTREXATE, CHEMBL262489, RESVERATROL, STREPTOZOTOCIN, CABOZANTINIB, FORETINIB	3082	12	8
47	ENSG00000020633	RUNX3	LEUCOVORIN, IRINOTECAN	864	5	2
48	ENSG00000021826	CPS1	VALPROIC ACID	1373	13	6
49	ENSG00000023228	NDUFS1	METFORMIN HYDROCHLORIDE	4719	10	8
50	ENSG00000023445	BIRC3	CHEMBL2431768, BIRINAPANT	330	7	2
51	ENSG00000023839	ABCC2	SULFINPYRAZONE	1244	3	2
52	ENSG00000025434	NR1H3	VERAPAMIL	10062	35	17
53	ENSG00000025708	TYMP	MYCOPHENOLIC ACID, FLUOROURACIL	1890	8	3
54	ENSG00000026025	VIM	GELDANAMYCIN	7431	10	5
55	ENSG00000026103	FAS	TRETINOIN, VALPROIC ACID, FLUOROURACIL, TENIPOSIDE, FLOXURIDINE, CYCLOPHOSPHAMIDE, ASPIRIN, DAUNORUBICIN, MYCOPHENOLIC ACID, ARSENIC TRIOXIDE	355	20	9
56	ENSG00000026508	CD44	MYCOPHENOLIC ACID	960	39	26
57	ENSG00000026751	SLAMF7	ELOTUZUMAB	57823	11	9
58	ENSG00000027075	PRKCH	TRAMETINIB, IMATINIB, BRYOSTATIN, GSK-690693, MIDOSTAURIN, QUERCETIN	5583	28	14
59	ENSG00000027644	INSRR	LINSITINIB	3645	1	1
60	ENSG00000028137	TNFRSF1B	DACTINOMYCIN	7133	4	2
61	ENSG00000034152	MAP2K3	TRAMETINIB, COBIMETINIB, BINIMETINIB, WX-554, REFAMETINIB, LEUCOVORIN, SELUMETINIB, PD-0325901, DABRAFENIB MESYLATE	5606	15	8
62	ENSG00000035928	RFC1	PRALATREXATE	5981	17	6
63	ENSG00000037280	FLT4	SORAFENIB TOSYLATE, MK-2461, REGORAFENIB, SUNITINIB, SORAFENIB, FORETINIB, PAZOPANIB, TESEVATINIB, TIVOZANIB, VATALANIB, X-82, LUCITANIB, VANDETANIB, ORANTINIB, DOVITINIB, XL-820, NINTEDANIB, LENVATINIB, MOTESANIB, OSI-930, AXITINIB, ILORASERTIB, CHEMBL313417, FRUQUINTINIB, BMS-690514, BRIVANIB, LINIFANIB, XL-999, CC-223, TELATINIB, MGCD-265, CEDIRANIB, IMC-3C5, ENMD-2076	2324	12	5
64	ENSG00000039068	CDH1	CAPECITABINE, VOLASERTIB, SELUMETINIB, BICALUTAMIDE, ERLOTINIB, LAPATINIB, BI-2536	999	14	8
65	ENSG00000041357	PSMA4	BORTEZOMIB, CARFILZOMIB, OPROZOMIB	5685	21	12
66	ENSG00000041880	PARP3	OLAPARIB, RUCAPARIB, VELIPARIB	10039	9	4
67	ENSG00000042832	TG	CALCITRIOL, AMINOGLUTETHIMIDE, DEXAMETHASONE, PREDNISOLONE, OCTREOTIDE, GENISTEIN, INTERFERON ALFA-2A, PREDNISONE, TRETINOIN, AZACITIDINE, RETINOL	7038	20	10
68	ENSG00000043514	TRIT1	AZACITIDINE	54802	15	11
69	ENSG00000043591	ADRB1	CABERGOLINE	153	1	1
70	ENSG00000044524	EPHA3	VANDETANIB, KB-004	2042	3	3
71	ENSG00000044574	HSPA5	FLUOROURACIL, ASPIRIN	3309	1	1
72	ENSG00000047457	CP	DEXRAZOXANE, DIETHYLSTILBESTROL, VINCRISTINE, ANAKINRA, HYDROXYUREA	1356	15	5
73	ENSG00000047936	ROS1	CERITINIB, FORETINIB, CABOZANTINIB, BRIGATINIB, ASP-3026, LORLATINIB, TAE-684, CRIZOTINIB, ENTRECTINIB	6098	3	3
74	ENSG00000048052	HDAC9	VALPROIC ACID, CHEMBL100014, CUDC-101, CHEMBL191482, PANOBINOSTAT, ABEXINOSTAT, ROMIDEPSIN, TRICHOSTATIN, BELINOSTAT, DACINOSTAT, CHEMBL1851943, SODIUM PHENYLBUTYRATE, VORINOSTAT, CHEMBL1213492, ENTINOSTAT, MOCETINOSTAT	9734	29	17
75	ENSG00000048392	RRM2B	GEMCITABINE, HYDROXYUREA, CLADRIBINE, MOTEXAFIN GADOLINIUM, CLOFARABINE, GALLIUM NITRATE, FLUDARABINE PHOSPHATE	50484	11	8
76	ENSG00000049249	TNFRSF9	URELUMAB	3604	4	3
77	ENSG00000049768	FOXP3	EPIRUBICIN	50943	6	5
78	ENSG00000049860	HEXB	ESTRAMUSTINE, TAMOXIFEN	3074	13	6
79	ENSG00000050628	PTGER3	ILOPROST	5733	12	10
80	ENSG00000050748	MAPK9	SP-600125, CAMPTOTHECIN	5601	13	9
81	ENSG00000051180	RAD51	AMUVATINIB	5888	10	9
82	ENSG00000051382	PIK3CB	BAY-1082439, GSK-2636771, DUVELISIB, SAR-260301, TASELISIB, RIGOSERTIB, CANDICIDIN, PICTILISIB, ALPELISIB, PHENMETRAZINE, DACTOLISIB, APITOLISIB, YOHIMBINE, BUPARLISIB, ALVOCIDIB, AZD-8186, GSK-1059615, GEDATOLISIB, LOVASTATIN, LY-3023414, CAMPTOTHECIN, PI-103, OCTREOTIDE, DOXORUBICIN, BUPARLISIB HYDROCHLORIDE, SURAMIN, VS-5584, IDELALISIB, PF-04691502, CUDC-907, CHEMBL1081312, COPANLISIB, ZSTK-4…	5291	14	10
83	ENSG00000053918	KCNQ1	CELECOXIB, TACROLIMUS	3784	7	4
84	ENSG00000054983	GALC	BUSULFAN	2581	16	10
85	ENSG00000055118	KCNH2	LOVASTATIN, AMSACRINE, SPARFLOXACIN, MOXIFLOXACIN, VERAPAMIL	3757	6	3
86	ENSG00000055332	EIF2AK2	INTERFERON ALFA-2B	5610	7	4
87	ENSG00000057252	SOAT1	DEXAMETHASONE, LOVASTATIN	6646	4	4
88	ENSG00000058091	CDK14	AZD-5438, AT-7519, RONICICLIB	5218	15	7
89	ENSG00000059758	CDK17	RONICICLIB, AT-7519, AZD-5438	5128	12	7
90	ENSG00000059804	SLC2A3	GLUFOSFAMIDE	6515	11	3
91	ENSG00000061273	HDAC7	ROMIDEPSIN, CHEMBL1851943, CUDC-907, MOCETINOSTAT, CHEMBL1213492, CHEMBL191482, DACINOSTAT, PANOBINOSTAT, ENTINOSTAT, TRICHOSTATIN, CUDC-101, SODIUM PHENYLBUTYRATE, VALPROIC ACID, VORINOSTAT, ABEXINOSTAT, CHEMBL100014, BELINOSTAT	51564	30	22
92	ENSG00000061938	TNK2	BOSUTINIB	10188	22	12
93	ENSG00000062822	POLD1	CLOFARABINE, CYTARABINE, FLUDARABINE PHOSPHATE	5424	16	8
94	ENSG00000063176	SPHK2	IDRONOXIL, CHEMBL2158685	56848	13	10
95	ENSG00000064012	CASP8	CONATUMUMAB	841	20	15
96	ENSG00000064393	HIPK2	VADIMEZAN	28996	3	3
97	ENSG00000064547	LPAR2	CYCLOPHOSPHAMIDE, OCTREOTIDE	9170	9	5
98	ENSG00000065243	PKN2	QUERCETIN	5586	6	5
99	ENSG00000065361	ERBB3	VANDETANIB, MM-121, PERTUZUMAB, GEFITINIB, MOMELOTINIB, AC-480, DACOMITINIB, AV-203, MARGETUXIMAB, TRASTUZUMAB, CETUXIMAB, AMG-888, LAPATINIB, CP-724714, PATRITUMAB, SELUMETINIB, SERIBANTUMAB, SAPITINIB, POZIOTINIB, DULIGOTUZUMAB, AFATINIB	2065	23	13
100	ENSG00000065518	NDUFB4	METFORMIN HYDROCHLORIDE	4710	6	4
101	ENSG00000065559	MAP2K4	SELUMETINIB, WX-554, DABRAFENIB MESYLATE, COBIMETINIB, TRAMETINIB, REFAMETINIB, LEUCOVORIN, PD-0325901, BINIMETINIB	6416	15	6
102	ENSG00000065613	SLK	DANUSERTIB, DASATINIB, TOZASERTIB	9748	3	2
103	ENSG00000065675	PRKCQ	BRYOSTATIN, MIDOSTAURIN, QUERCETIN, GSK-690693	5588	4	4
104	ENSG00000065883	CDK13	AT-7519, RONICICLIB, AZD-5438	8621	22	4
105	ENSG00000065989	PDE4A	AMLEXANOX, ILOPROST, SODIUM PHENYLBUTYRATE	5141	9	7
106	ENSG00000066468	FGFR2	AZD-4547, BRIVANIB, PAZOPANIB, NINTEDANIB, ENMD-981693, AEE-788, TRABECTEDIN, LAPATINIB, LENVATINIB, ENMD-2076, DOVITINIB, RO-4987655, MK-2461, PONATINIB, TRAMETINIB, ALPELISIB, XL-999, INTERFERON ALFA-2A, SUNITINIB, CEDIRANIB, LY-2874455, INFIGRATINIB, LUCITANIB, PD-173074, JNJ-42756493, BAY-1163877, PHA-665752, ORANTINIB, ARQ-087, THALIDOMIDE, REGORAFENIB, PICTILISIB, SELUMETINIB, MASITINIB, XL…	2263	27	21
107	ENSG00000066923	STAG3	VEMURAFENIB	10734	19	8
108	ENSG00000066926	FECH	METHYL AMINOLEVULINATE	2235	10	7
109	ENSG00000067182	TNFRSF1A	CYCLOPHOSPHAMIDE	7132	16	9
110	ENSG00000067191	CACNB1	VERAPAMIL, CELECOXIB	782	12	4
111	ENSG00000067225	PKM	CHEMBL539934	5315	25	13
112	ENSG00000067606	PRKCZ	QUERCETIN, MIDOSTAURIN, GSK-690693	5590	26	18
113	ENSG00000067900	ROCK1	AT-13148, FASUDIL	6093	7	3
114	ENSG00000067992	PDK3	CHEMBL3186849	5165	3	2
115	ENSG00000068001	HYAL2	DEXAMETHASONE	8692	10	6
116	ENSG00000068024	HDAC4	PANOBINOSTAT, CUDC-101, CHEMBL1851943, ROMIDEPSIN, CHEMBL191482, ABEXINOSTAT, VORINOSTAT, CHEMBL1213492, TRICHOSTATIN, CHEMBL100014, ENTINOSTAT, MOCETINOSTAT, BELINOSTAT, VALPROIC ACID, SODIUM PHENYLBUTYRATE, CUDC-907, DACINOSTAT	9759	17	7
117	ENSG00000068078	FGFR3	CHEMBL35482, CEDIRANIB, TRAMETINIB, PAZOPANIB, RO-4987655, NINTEDANIB, AZD-4547, LY-2874455, CHEMBL89363, ENMD-981693, SORAFENIB, BAY-1163877, DOVITINIB, ARQ-087, MASITINIB, BRIVANIB, U-0126, BUPARLISIB, XL-999, DACTOLISIB, MK-2461, ENMD-2076, XL-228, SELUMETINIB, INFIGRATINIB, JNJ-42756493, ORANTINIB, PONATINIB, BORTEZOMIB, AZD-5363, PD-173074, ALPELISIB, AEE-788	2261	11	6
118	ENSG00000068878	PSME4	CARFILZOMIB, BORTEZOMIB	23198	9	2
119	ENSG00000068976	PYGM	ALVOCIDIB	5837	5	2
120	ENSG00000069018	TRPC7	AMILORIDE	57113	7	6
121	ENSG00000069667	RORA	CHOLESTEROL	6095	14	7
122	ENSG00000069696	DRD4	PALBOCICLIB, QUINPIROLE, CABERGOLINE	1815	2	1
123	ENSG00000069702	TGFBR3	DEXAMETHASONE, TRETINOIN, REGRAMOSTIM	7049	11	5
124	ENSG00000070019	GUCY2C	PANITUMUMAB	2984	2	1
125	ENSG00000070214	SLC44A1	HEMICHOLINIUM-3	23446	7	3
126	ENSG00000070495	JMJD6	EXEMESTANE, FULVESTRANT, ANASTROZOLE	23210	8	5
127	ENSG00000070501	POLB	CYTARABINE	5423	17	11
128	ENSG00000070669	ASNS	ASPARAGINASE	440	17	10
129	ENSG00000070748	CHAT	DEXAMETHASONE	1103	12	4
130	ENSG00000070770	CSNK2A2	SILMITASERTIB	1459	6	4
131	ENSG00000070886	EPHA8	VANDETANIB, GENISTEIN	2046	2	2
132	ENSG00000072062	PRKACA	GSK-690693, CHEMBL263664, A-443654, FASUDIL, CHEMBL428462, PENTANAL	5566	10	6
133	ENSG00000072133	RPS6KA6	AT-9283	27330	4	2
134	ENSG00000072315	TRPC5	GENISTEIN	7224	1	1
135	ENSG00000072694	FCGR2B	BEVACIZUMAB, IBRITUMOMAB TIUXETAN, ALEMTUZUMAB, CETUXIMAB, RITUXIMAB, GEMTUZUMAB OZOGAMICIN, TRASTUZUMAB, TOSITUMOMAB	2213	5	3
136	ENSG00000072786	STK10	BOSUTINIB	6793	16	2
137	ENSG00000073050	XRCC1	FLUOROURACIL, VINORELBINE BASE, OXALIPLATIN, DOCETAXEL, CARBOPLATIN, GEMCITABINE, PHENYLTHIOUREA	7515	9	6
138	ENSG00000073756	PTGS2	LENALIDOMIDE, RESVERATROL, POMALIDOMIDE, OXALIPLATIN, HYDROXYCHLOROQUINE, CELECOXIB, IBUPROFEN, CAPECITABINE, APRICOXIB, SULINDAC, THALIDOMIDE, ASPIRIN	5743	5	2
139	ENSG00000074181	NOTCH3	TAREXTUMAB, NIROGACESTAT, REGN-421	4854	6	4
140	ENSG00000074266	EED	SULFINPYRAZONE	8726	11	6
141	ENSG00000074410	CA12	CELECOXIB	771	6	3
142	ENSG00000074590	NUAK1	CHEMBL1229592	9891	4	4
143	ENSG00000074966	TXK	IBRUTINIB, BOSUTINIB	7294	6	5
144	ENSG00000075043	KCNQ2	CELECOXIB	3785	47	16
145	ENSG00000075073	TACR2	CHEMBL473773	6865	3	3
146	ENSG00000075142	SRI	VINCRISTINE, COLCHICINE	6717	10	6
147	ENSG00000075388	FGF4	DOVITINIB, LUCITANIB	2249	2	1
148	ENSG00000075413	MARK3	CHEMBL1236539	4140	26	12
149	ENSG00000075624	ACTB	CYCLOPHOSPHAMIDE	60	19	6
150	ENSG00000075651	PLD1	TAMOXIFEN	5337	17	6
151	ENSG00000075886	TUBA3D	BRENTUXIMAB VEDOTIN, PACLITAXEL, CROLIBULIN, TRASTUZUMAB EMTANSINE, CABAZITAXEL, COLCHICINE, IXABEPILONE	113457	2	1
152	ENSG00000075891	PAX2	CHEMBL56543	5076	9	6
153	ENSG00000076242	MLH1	PEMBROLIZUMAB, IPILIMUMAB, ATEZOLIZUMAB, NIVOLUMAB	4292	23	14
154	ENSG00000076555	ACACB	METFORMIN	32	15	6
155	ENSG00000076662	ICAM3	REGRAMOSTIM, METHOTREXATE	3385	10	8
156	ENSG00000076685	NT5C2	THIOGUANINE, MERCAPTOPURINE	22978	14	7
157	ENSG00000076984	MAP2K7	AZD-8330, BINIMETINIB, DABRAFENIB MESYLATE, COBIMETINIB, PD-0325901, TRAMETINIB, REFAMETINIB, WX-554, SELUMETINIB	5609	8	3
158	ENSG00000077092	RARB	TRETINOIN, TAMIBAROTENE, CHEMBL275311, ALITRETINOIN, FENRETINIDE	5915	8	3
159	ENSG00000077097	TOP2B	TROVAFLOXACIN, LEVOFLOXACIN, DOXORUBICIN, SPARFLOXACIN, CINOXACIN, VALRUBICIN, IDRONOXIL, TENIPOSIDE, MOXIFLOXACIN, AMONAFIDE, MITOXANTRONE, VOSAROXIN, PEFLOXACIN, NORFLOXACIN, AMSACRINE, BERUBICIN HYDROCHLORIDE, EPIRUBICIN, FLEROXACIN, ENOXACIN, C-1311 (CHEMBL3545337), ETOPOSIDE, BECATECARIN, LOMEFLOXACIN, DAUNORUBICIN	7155	7	4
160	ENSG00000077150	NFKB2	CUSTIRSEN, TEGLARINAD CHLORIDE, OMTRIPTOLIDE SODIUM, ASPIRIN	4791	9	4
161	ENSG00000077238	IL4R	CINTREDEKIN BESUDOTOX, SILYBIN B	3566	19	10
162	ENSG00000077498	TYR	AZELAIC ACID	7299	3	1
163	ENSG00000077782	FGFR1	PONATINIB, CEDIRANIB, AFIMOXIFENE (CHEMBL489), RO-4987655, MASITINIB, TRAMETINIB, AZD-8055, PAZOPANIB, FINASTERIDE, ARQ-087, XL-999, GEFITINIB, PD-173074, BUPARLISIB, SIROLIMUS, MK-2461, LY-2874455, NINTEDANIB, SORAFENIB, ENMD-981693, ORANTINIB, PHA-665752, MIDOSTAURIN, REGORAFENIB, DOVITINIB, INFIGRATINIB, BRIVANIB, CHEMBL89363, LENVATINIB, ALPELISIB, LUCITANIB, CRIZOTINIB, AZD-4547, BENZONATATE…	2260	41	21
164	ENSG00000078018	MAP2	PACLITAXEL, ESTRAMUSTINE, COLCHICINE, DOCETAXEL	4133	16	7
165	ENSG00000078061	ARAF	ENCORAFENIB, MLN-2480, LY-3009120, XL-281, SORAFENIB, REGORAFENIB, TRAMETINIB, BGB-283	369	6	3
166	ENSG00000078142	PIK3C3	PICTILISIB, DACTOLISIB, PILARALISIB (CHEMBL3218575), GEDATOLISIB, SONOLISIB, VOXTALISIB, GSK-2636771, ALPELISIB, APITOLISIB, BUPARLISIB, PF-04691502, PI-103, SF-1126, COPANLISIB, QUERCETIN	5289	17	8
167	ENSG00000078401	EDN1	LANREOTIDE, CELECOXIB, DOXORUBICIN, TAMOXIFEN	1906	1	1
168	ENSG00000078549	ADCYAP1R1	AZELAIC ACID	117	7	6
169	ENSG00000078900	TP73	VINCRISTINE, CYTARABINE, BEVACIZUMAB, REGRAMOSTIM, TRETINOIN, CARBOPLATIN	7161	14	9
170	ENSG00000079112	CDH17	DEXAMETHASONE	1015	5	4
171	ENSG00000079246	XRCC5	THALIDOMIDE, CAMPTOTHECIN	7520	10	3
172	ENSG00000079385	CEACAM1	TRETINOIN	634	14	8
173	ENSG00000079432	CIC	TRAMETINIB, VEMURAFENIB, SELUMETINIB	23152	9	7
174	ENSG00000079459	FDFT1	LOVASTATIN	2222	26	10
175	ENSG00000080007	DDX43	PD-0325901, SELUMETINIB, TRAMETINIB	55510	3	1
176	ENSG00000080224	EPHA6	VANDETANIB	285220	9	9
177	ENSG00000080618	CPB2	PYRAZINAMIDE	1361	3	2
178	ENSG00000080815	PSEN1	NIROGACESTAT	5663	25	20
179	ENSG00000080824	HSP90AA1	ALVESPIMYCIN, ONALESPIB, RETASPIMYCIN, CHEMBL2170470, GELDANAMYCIN, TANESPIMYCIN, CHEMBL553939, NVP-AUY922, GANETESPIB, CHEMBL2204502	3320	10	6
180	ENSG00000081041	CXCL2	BATIMASTAT	2920	3	1
181	ENSG00000081051	AFP	NORDIHYDROGUAIARETIC ACID, BLEOMYCIN (CHEMBL3039590), DACTINOMYCIN, ETOPOSIDE, AZACITIDINE, VINCRISTINE, DOXORUBICIN, METHOTREXATE, ASPIRIN	174	7	2
182	ENSG00000081237	PTPRC	PREDNISONE, FLUOROURACIL	5788	17	9
183	ENSG00000081248	CACNA1S	CELECOXIB, VERAPAMIL	779	2	2
184	ENSG00000081985	IL12RB2	DENILEUKIN DIFTITOX, AS-1409	3595	6	5
185	ENSG00000082175	PGR	RIBOCICLIB, MEGESTROL ACETATE, HYDROXYPROGESTERONE CAPROATE, ANASTROZOLE, TAMOXIFEN, MEDROXYPROGESTERONE ACETATE, TOREMIFENE, SIROLIMUS, LETROZOLE, LAPATINIB, TRASTUZUMAB	5241	11	8
186	ENSG00000082701	GSK3B	ENZASTAURIN, A-443654, AT-9283, CHEMBL428462, CHEMBL1236539	2932	4	2
187	ENSG00000082781	ITGB5	CILENGITIDE, INTETUMUMAB	3693	13	8
188	ENSG00000083093	PALB2	MITOMYCIN, OLAPARIB	79728	6	5
189	ENSG00000084207	GSTP1	DOCETAXEL, IFOSFAMIDE, AZACITIDINE, CARBOPLATIN, CYTARABINE, CAMPTOTHECIN, MERCAPTOPURINE, DAUNORUBICIN, DEXAMETHASONE, RESVERATROL, EPIRUBICIN, BUSULFAN, ETOPOSIDE, IRINOTECAN, THIOTEPA, PACLITAXEL, DECITABINE, MELPHALAN, PREDNISONE, CANFOSFAMIDE, OXALIPLATIN, CYCLOPHOSPHAMIDE, VERAPAMIL	2950	9	4
190	ENSG00000084674	APOB	DEXAMETHASONE, QUERCETIN, LOVASTATIN	338	2	2
191	ENSG00000084676	NCOA1	GENISTEIN, TAMOXIFEN	8648	11	4
192	ENSG00000085224	ATRX	TEMOZOLOMIDE, PROCARBAZINE, VINCRISTINE, IRINOTECAN, GEMCITABINE, LOMUSTINE, TOPOTECAN, DOXORUBICIN	546	24	14
193	ENSG00000085377	PREP	STREPTOZOTOCIN	5550	2	2
194	ENSG00000085563	ABCB1	TAMOXIFEN, VERAPAMIL, IMATINIB, CARBOPLATIN, MELPHALAN, HYDROXYUREA, ETOPOSIDE, GEMTUZUMAB OZOGAMICIN, ERLOTINIB, TENIPOSIDE, RITUXIMAB, LOVASTATIN, TRIMETREXATE, TRICHOSTATIN, CAMPTOTHECIN, MITOMYCIN, DOXYCYCLINE, BRYOSTATIN, CHEMBL1213492, EPIRUBICIN, SPARFLOXACIN, DAUNORUBICIN, MEGESTROL ACETATE, YOHIMBINE, FLUOROURACIL, SIROLIMUS, LEVOFLOXACIN, COLCHICINE, DOXORUBICIN, PREDNISONE, PACLITAXEL,…	5243	11	3
195	ENSG00000085662	AKR1B1	SULINDAC	231	14	3
196	ENSG00000086200	IPO11	ENMD-981693	51194	14	9
197	ENSG00000086205	FOLH1	METHOTREXATE, DOCETAXEL, SURAMIN	2346	13	8
198	ENSG00000087085	ACHE	THIOGUANINE, 8-AZAGUANINE	43	13	10
199	ENSG00000087088	BAX	DOCETAXEL, LEUCOVORIN, BICALUTAMIDE, TRETINOIN, PROCARBAZINE, INTERFERON ALFA-2B, VERAPAMIL, BORTEZOMIB, CYCLOPHOSPHAMIDE, ESTRAMUSTINE, DOXORUBICIN, VINORELBINE BASE, CAMPTOTHECIN, OXALIPLATIN, MEDROXYPROGESTERONE ACETATE, METHOTREXATE, SIROLIMUS, RETINOL, QUERCETIN, FLUOROURACIL, ETOPOSIDE, MITOXANTRONE, FLUDARABINE, CETUXIMAB, DACARBAZINE, PREDNISOLONE	581	13	9
200	ENSG00000087191	PSMC5	OPROZOMIB, IXAZOMIB, BORTEZOMIB, CARFILZOMIB	5705	21	10
201	ENSG00000087237	CETP	TAMOXIFEN	1071	4	3
202	ENSG00000087245	MMP2	LETROZOLE, VINBLASTINE, STREPTOZOTOCIN, INCYCLINIDE, HALOFUGINONE, BATIMASTAT, MARIMASTAT, BEVACIZUMAB, RESVERATROL, PACLITAXEL, PRINOMASTAT	4313	8	7
203	ENSG00000087460	GNAS	FLUOROURACIL	2778	58	19
204	ENSG00000087494	PTHLH	VINBLASTINE	5744	9	5
205	ENSG00000087586	AURKA	PHENYLTHIOUREA, AMG-900, SNS-314, TOZASERTIB, CHEMBL1765740, ENMD-981693, ILORASERTIB, CYC-116, AT-9283, XL-228, ALISERTIB, ENMD-2076, PACLITAXEL, TAMOXIFEN, FLUOROURACIL, ANILINOQUINAZOLINE1, PF-562271, CENISERTIB, PF-03814735, MK-5108, DANUSERTIB, BARASERTIB, ALISERTIB SODIUM, ORANTINIB, TAK-901, GSK-1070916	6790	13	7
206	ENSG00000088256	GNA11	TRAMETINIB, SELUMETINIB, VORINOSTAT, CABOZANTINIB, PD-0325901, BINIMETINIB, EVEROLIMUS, TAK-733	2767	7	3
207	ENSG00000088832	FKBP1A	TEMSIROLIMUS, SIROLIMUS, TACROLIMUS, EVEROLIMUS	2280	11	6
208	ENSG00000089041	P2RX7	BENZONATATE	5027	13	8
209	ENSG00000089159	PXN	LOVASTATIN	5829	22	14
210	ENSG00000089220	PEBP1	FLUTAMIDE	5037	2	1
211	ENSG00000089250	NOS1	ANAKINRA, TRETINOIN, SIROLIMUS, FULVESTRANT, TIRAPAZAMINE, METHYLTESTOSTERONE	4842	6	3
212	ENSG00000089280	FUS	TRETINOIN	2521	13	4
213	ENSG00000089685	BIRC5	CHEMBL35482, FLUTAMIDE, GATAPARSEN (CHEMBL2219774), SULINDAC, CYTARABINE, METHOTREXATE, INTERFERON BETA-1A, IRINOTECAN, TRETINOIN, FLUOROURACIL, IMATINIB, ERLOTINIB, EPIRUBICIN, DEXAMETHASONE, REGRAMOSTIM, SEPANTRONIUM BROMIDE, ARSENIC TRIOXIDE, DOCETAXEL, CAMPTOTHECIN, CARBOPLATIN, ROMIDEPSIN, OMACETAXINE MEPESUCCINATE, PHENYLTHIOUREA, VORINOSTAT, RESVERATROL, LAPATINIB, MYCOPHENOLIC ACID, DOXOR…	332	11	9
214	ENSG00000090060	PAPOLA	ETOPOSIDE	10914	25	10
215	ENSG00000090266	NDUFB2	METFORMIN HYDROCHLORIDE	4708	15	7
216	ENSG00000090339	ICAM1	BI-505	3383	5	3
217	ENSG00000090402	SI	STREPTOZOTOCIN, DEXAMETHASONE	6476	3	2
218	ENSG00000090534	THPO	BUSULFAN	7066	6	3
219	ENSG00000091262	ABCC6	DOCETAXEL, THALIDOMIDE	368	9	4
220	ENSG00000091831	ESR1	EVEROLIMUS, ESTRAMUSTINE, PALBOCICLIB, MEGESTROL ACETATE, MEDROXYPROGESTERONE ACETATE, TRASTUZUMAB, TRILOSTANE, ABEMACICLIB, ENDOXIFEN, FULVESTRANT, LETROZOLE, DIETHYLSTILBESTROL, CUSTIRSEN, TAMOXIFEN, LEFLUNOMIDE, GONADORELIN, GENISTEIN, RIBOCICLIB, GTX-758, MITOTANE, PERTUZUMAB, AFIMOXIFENE (CHEMBL489), TIBOLONE, VINTAFOLIDE, SR16234 (CHEMBL3545210), TOREMIFENE, LAPATINIB, SIVIFENE, EXEMESTANE,…	2099	15	7
221	ENSG00000091879	ANGPT2	BEVACIZUMAB, REGN-910	285	4	4
222	ENSG00000092010	PSME1	BORTEZOMIB, CARFILZOMIB	5720	10	5
223	ENSG00000092445	TYRO3	BMS-777607	7301	9	5
224	ENSG00000092969	TGFB2	BELAGENPUMATUCEL-L, TRABEDERSEN, FRESOLIMUMAB	7042	4	2
225	ENSG00000093010	COMT	2-METHOXYESTRADIOL	1312	11	6
226	ENSG00000094631	HDAC6	DACINOSTAT, VORINOSTAT, MOCETINOSTAT, TRICHOSTATIN, CHEMBL1801250, ENTINOSTAT, ROMIDEPSIN, ABEXINOSTAT, PANOBINOSTAT, CHEMBL1213492, RICOLINOSTAT, BELINOSTAT, CHEMBL1851943, CUDC-101, CHEMBL191482, CUDC-907	10013	44	9
227	ENSG00000095002	MSH2	IPILIMUMAB, NIVOLUMAB, ATEZOLIZUMAB, PEMBROLIZUMAB, DURVALUMAB	4436	10	4
228	ENSG00000095015	MAP3K1	AZD-8330, E-6201	4214	2	1
229	ENSG00000095261	PSMD5	BORTEZOMIB, CARFILZOMIB	5711	8	4
230	ENSG00000095303	PTGS1	SULINDAC, ASPIRIN, IBUPROFEN, RESVERATROL, CELECOXIB	5742	11	7
231	ENSG00000095752	IL11	FLUOROURACIL, DOXORUBICIN, AZACITIDINE	3589	4	3
232	ENSG00000096088	PGC	ECABET	5225	4	4
233	ENSG00000096384	HSP90AB1	CHEMBL2170470, RETASPIMYCIN, ONALESPIB, GELDANAMYCIN, GANETESPIB, TANESPIMYCIN, CHEMBL2204502, NVP-AUY922, CHEMBL553939, ALVESPIMYCIN	3326	4	1
234	ENSG00000096717	SIRT1	RESVERATROL	23411	6	3
235	ENSG00000096968	JAK2	PICTILISIB, RUXOLITINIB, ENMD-2076, AT-9283, TG-02, DACTOLISIB, XL-019, SGI-1776, GO-6976, FEDRATINIB, IMATINIB, RP-6530, PACLITAXEL, ZSTK-474, RUXOLITINIB PHOSPHATE, TOFACITINIB CITRATE, NVP-AUY922, PEMBROLIZUMAB, PACRITINIB, CHEMBL21156, MOMELOTINIB, LESTAURTINIB, TOFACITINIB, GANDOTINIB, AZD-1208, CHEMBL1213492, AZD-1480	3717	4	3
236	ENSG00000097007	ABL1	CHEMBL1081312, IMATINIB MESYLATE, ENMD-2076, HYDROXYUREA, REGORAFENIB, AXITINIB, IMATINIB, MELPHALAN, AZACITIDINE, XL-228, REBASTINIB, GENISTEIN, DASATINIB, CABOZANTINIB, AT-9283, VANDETANIB, PONATINIB, BAFETINIB, QUERCETIN, SARACATINIB, VENETOCLAX, BUSULFAN, NILOTINIB, FORETINIB, OXALIPLATIN, MASITINIB, BLINATUMOMAB, BOSUTINIB, CRIZOTINIB, CELECOXIB, TRAMETINIB	25	3	3
237	ENSG00000097046	CDC7	NMS-1116354, BMS-863233 (CHEMBL3544943)	8317	5	2
238	ENSG00000099194	SCD	COLCHICINE, RETINOL	6319	1	1
239	ENSG00000099331	MYO9B	STREPTOZOTOCIN	4650	19	9
240	ENSG00000099341	PSMD8	CARFILZOMIB, OPROZOMIB, BORTEZOMIB	5714	10	7
241	ENSG00000099795	NDUFB7	METFORMIN HYDROCHLORIDE	4713	2	2
242	ENSG00000099810	MTAP	FORMYCIN, L-EFLORNITHINE	4507	14	6
243	ENSG00000099953	MMP11	MARIMASTAT	4320	13	4
244	ENSG00000099956	SMARCB1	PALBOCICLIB, PENTANAL, PANOBINOSTAT, ALVOCIDIB, VORINOSTAT, FENRETINIDE	6598	21	7
245	ENSG00000100030	MAPK1	REFAMETINIB, GDC-0994, CHEMBL1229592, IROFULVEN, ARSENIC TRIOXIDE, ULIXERTINIB, ERLOTINIB	5594	4	2
246	ENSG00000100031	GGT1	AZACITIDINE, AMINOGLUTETHIMIDE, DEXAMETHASONE, TAMOXIFEN, VALPROIC ACID	2678	27	18
247	ENSG00000100079	LGALS2	MITOMYCIN	3957	2	2
248	ENSG00000100146	SOX10	VEMURAFENIB	6663	5	3
249	ENSG00000100170	SLC5A1	STREPTOZOTOCIN, GLUFOSFAMIDE	6523	4	2
250	ENSG00000100191	SLC5A4	GLUFOSFAMIDE	6527	1	1
251	ENSG00000100197	CYP2D6	METHYLPHENIDATE, GEFITINIB, RUCAPARIB, YOHIMBINE, ERLOTINIB, HYDROXYCHLOROQUINE, STREPTOZOTOCIN, TACROLIMUS, CELECOXIB	1565	7	4
252	ENSG00000100292	HMOX1	ASPIRIN, SORAFENIB, SUNITINIB	3162	4	2
253	ENSG00000100300	TSPO	DIAZEPINOMICIN	706	6	3
254	ENSG00000100311	PDGFB	SUNITINIB, AXITINIB	5155	4	4
255	ENSG00000100346	CACNA1I	CELECOXIB, VERAPAMIL	8911	5	4
256	ENSG00000100385	IL2RB	DENILEUKIN DIFTITOX, HUMAN INTERLEUKIN-2	3560	7	5
257	ENSG00000100387	RBX1	THALIDOMIDE, LENALIDOMIDE, POMALIDOMIDE	9978	3	1
258	ENSG00000100393	EP300	METHYLPHENIDATE	2033	12	3
259	ENSG00000100429	HDAC10	CHEMBL1851943, CHEMBL191482, CUDC-101, ROMIDEPSIN, CHEMBL1213492, MOCETINOSTAT, PANOBINOSTAT, CUDC-907, VORINOSTAT, BELINOSTAT, ABEXINOSTAT, ENTINOSTAT	83933	22	5
260	ENSG00000100519	PSMC6	CARFILZOMIB, OPROZOMIB, BORTEZOMIB	5706	19	10
261	ENSG00000100526	CDKN3	AZD-5438, RONICICLIB, AT-7519	1033	12	9
262	ENSG00000100567	PSMA3	BORTEZOMIB, OPROZOMIB, CARFILZOMIB	5684	13	6
263	ENSG00000100644	HIF1A	NITROGLYCERIN, CHEMBL1080759, NOSCAPINE, CHEMBL299763, 2-METHOXYESTRADIOL, SUNITINIB, GELDANAMYCIN	3091	12	5
264	ENSG00000100764	PSMC1	CARFILZOMIB, OPROZOMIB, BORTEZOMIB	5700	7	3
265	ENSG00000100804	PSMB5	IXAZOMIB, OPROZOMIB, CARFILZOMIB, BORTEZOMIB	5693	6	6
266	ENSG00000100902	PSMA6	CARFILZOMIB, BORTEZOMIB, OPROZOMIB	5687	17	10
267	ENSG00000100911	PSME2	BORTEZOMIB, CARFILZOMIB	5721	18	6
268	ENSG00000100985	MMP9	MARIMASTAT, INCYCLINIDE, PRINOMASTAT, CELECOXIB, BEVACIZUMAB	4318	1	1
269	ENSG00000101017	CD40	STREPTOZOTOCIN, DACETUZUMAB, LUCATUMUMAB, FLUDARABINE	958	7	4
270	ENSG00000101076	HNF4A	CETUXIMAB	3172	9	9
271	ENSG00000101109	STK4	BOSUTINIB	6789	7	5
272	ENSG00000101160	CTSZ	ODANACATIB	1522	4	1
273	ENSG00000101162	TUBB1	CROLIBULIN, PATUPILONE, ALBENDAZOLE, 2-METHOXYESTRADIOL, ORTATAXEL, MILATAXEL, TASIDOTIN, IXABEPILONE, DOCETAXEL, BRENTUXIMAB VEDOTIN, CHEMBL94021, ENMD-981693, PACLITAXEL, EPOTHILONE D, COLCHICINE, TRASTUZUMAB EMTANSINE, TESETAXEL, ANG1005, MEBENDAZOLE, VINDESINE, CABAZITAXEL	81027	1	1
274	ENSG00000101182	PSMA7	CARFILZOMIB, OPROZOMIB, BORTEZOMIB	5688	6	4
275	ENSG00000101213	PTK6	VANDETANIB	5753	2	2
276	ENSG00000101266	CSNK2A1	SILMITASERTIB, RESVERATROL	1457	48	7
277	ENSG00000101336	HCK	NINTEDANIB, CHEMBL1081312, XL-228, DASATINIB, ILORASERTIB, MASITINIB, BOSUTINIB, IBRUTINIB, QUERCETIN, ENMD-981693	3055	11	6
278	ENSG00000101349	PAK5	GSK-690693	57144	3	1
279	ENSG00000101412	E2F1	QUERCETIN, FLUOROURACIL, ETOPOSIDE, CARMUSTINE, DIETHYLSTILBESTROL, BORTEZOMIB, PACLITAXEL, METHOTREXATE, IRINOTECAN	1869	1	1
280	ENSG00000101843	PSMD10	BORTEZOMIB, CARFILZOMIB	5716	7	5
281	ENSG00000101846	STS	TRIPTORELIN	412	1	1
282	ENSG00000101868	POLA1	CLADRIBINE, NELARABINE, FLUDARABINE PHOSPHATE, FLUDARABINE, CYTARABINE, CLOFARABINE, BRIVUDINE	5422	6	3
283	ENSG00000101916	TLR8	MOTESANIB, IMIQUIMOD, MOTOLIMOD	51311	2	2
284	ENSG00000101966	XIAP	FULVESTRANT, L-EFLORNITHINE, BORTEZOMIB, TRETINOIN, ALVOCIDIB, FLUDARABINE, RITUXIMAB, CHEMBL2431768, BIRINAPANT, CYTARABINE, CLADRIBINE, IDRONOXIL, ETOPOSIDE	331	11	3
285	ENSG00000101972	STAG2	OLAPARIB, VEMURAFENIB, VELIPARIB, TRAMETINIB, DABRAFENIB, RUCAPARIB, CAMPTOTHECIN, TEMOZOLOMIDE	10735	18	10
286	ENSG00000101981	F9	DEXAMETHASONE	2158	4	2
287	ENSG00000102001	CACNA1F	CELECOXIB, VERAPAMIL	778	6	4
288	ENSG00000102010	BMX	IBRUTINIB	660	5	1
289	ENSG00000102096	PIM2	SGI-1776, AZD-1208	11040	3	2
290	ENSG00000102145	GATA1	CYTARABINE, DAUNORUBICIN	2623	2	2
291	ENSG00000102174	PHEX	CALCITRIOL	5251	2	1
292	ENSG00000102225	CDK16	AT-7519, AZD-5438, RONICICLIB	5127	23	14
293	ENSG00000102245	CD40LG	IMATINIB	959	2	2
294	ENSG00000102452	NALCN	VERAPAMIL	259232	5	2
295	ENSG00000102468	HTR2A	CABERGOLINE, QUINPIROLE, YOHIMBINE	3356	4	3
296	ENSG00000102524	TNFSF13B	ETOPOSIDE, BELIMUMAB	10673	6	3
297	ENSG00000102572	STK24	BOSUTINIB	8428	8	6
298	ENSG00000102575	ACP5	STREPTOZOTOCIN	54	12	6
299	ENSG00000102755	FLT1	VANDETANIB, AXITINIB, ENMD-2076, CEDIRANIB, RANIBIZUMAB, SORAFENIB, MOTESANIB, LINIFANIB, OSI-930, CHEMBL313417, XL-999, SORAFENIB TOSYLATE, XL-820, VATALANIB, ORANTINIB, LENVATINIB, REGORAFENIB, TIVOZANIB, ILORASERTIB, X-82, NINTEDANIB, TELATINIB, FORETINIB, BMS-690514, AEE-788, SUNITINIB, MK-2461, FRUQUINTINIB, PLX-3397, DOVITINIB, LUCITANIB, MGCD-265, BRIVANIB, TESEVATINIB, PAZOPANIB	2321	9	7
300	ENSG00000102854	MSLN	SS1(DSFV)-PE38, AMATUXIMAB	10232	8	6
301	ENSG00000102882	MAPK3	ULIXERTINIB, NITROGLYCERIN, SULINDAC, QUERCETIN, ARSENIC TRIOXIDE, GDC-0994, CYCLOPHOSPHAMIDE, REFAMETINIB	5595	15	10
302	ENSG00000102967	DHODH	LEFLUNOMIDE	1723	9	5
303	ENSG00000102970	CCL17	BLEOMYCIN (CHEMBL3039590), TACROLIMUS, DEXAMETHASONE	6361	2	1
304	ENSG00000102996	MMP15	MARIMASTAT	4324	2	2
305	ENSG00000103035	PSMD7	OPROZOMIB, CARFILZOMIB, BORTEZOMIB	5713	6	4
306	ENSG00000103044	HAS3	TRETINOIN	3038	5	3
307	ENSG00000103197	TSC2	EVEROLIMUS	7249	69	12
308	ENSG00000103222	ABCC1	TROXACITABINE, ETOPOSIDE, ALVOCIDIB, OFLOXACIN, DAUNORUBICIN, MELPHALAN, IRINOTECAN, SULFINPYRAZONE, TENIPOSIDE	4363	8	4
309	ENSG00000103479	RBL2	SIROLIMUS	5934	8	3
310	ENSG00000103522	IL21R	DENENICOKIN	50615	5	1
311	ENSG00000103546	SLC6A2	METHYLPHENIDATE, PHENMETRAZINE	6530	10	9
312	ENSG00000103569	AQP9	FLUTAMIDE	366	4	2
313	ENSG00000104067	TJP1	GENISTEIN, DEXAMETHASONE	7082	12	8
314	ENSG00000104321	TRPA1	SALIRASIB	8989	6	2
315	ENSG00000104365	IKBKB	ASPIRIN, AS-602868, ARSENIC TRIOXIDE	3551	30	12
316	ENSG00000104368	PLAT	ILOPROST, MELPHALAN	5327	12	8
317	ENSG00000104432	IL7	SIROLIMUS	3574	11	6
318	ENSG00000104687	GSR	LEVOFLOXACIN, RETINOL, OFLOXACIN, CARMUSTINE, QUERCETIN	2936	8	5
319	ENSG00000104689	TNFRSF10A	SULINDAC, MAPATUMUMAB, DULANERMIN	8797	4	3
320	ENSG00000104848	KCNA7	VERAPAMIL	3743	1	1
321	ENSG00000104884	ERCC2	IFOSFAMIDE, CARBOPLATIN, OXALIPLATIN, PACLITAXEL, PHENYLTHIOUREA, FLUOROURACIL	2068	13	8
322	ENSG00000104885	DOT1L	CHEMBL2169919, CHEMBL3087499, CHEMBL3087498	84444	9	6
323	ENSG00000104894	CD37	OTLERTUZUMAB	951	15	9
324	ENSG00000104899	AMH	TRETINOIN, DIETHYLSTILBESTROL, LY-294002	268	3	1
325	ENSG00000105146	AURKC	MK-5108, CYC-116, AMG-900, DANUSERTIB, GSK-1070916, SNS-314, TOZASERTIB, CENISERTIB, ILORASERTIB	6795	8	8
326	ENSG00000105173	CCNE1	PALBOCICLIB, AMG-900, MK-2206, RONICICLIB, ALISERTIB, DINACICLIB	898	7	5
327	ENSG00000105221	AKT2	XL-418, AFURESERTIB HYDROCHLORIDE, UPROSERTIB, CHEMBL428462, MK-2206, TRASTUZUMAB, AZD-5363, EVEROLIMUS, IPATASERTIB, A-443654, OMIPALISIB, PERIFOSINE, ARQ-092, AFURESERTIB, GSK-690693, AZD-4547, LY-2780301, TRICIRIBINE, BAY-1125976	208	42	24
328	ENSG00000105287	PRKD2	BRYOSTATIN, QUERCETIN	25865	17	9
329	ENSG00000105329	TGFB1	CLADRIBINE, ETOPOSIDE, FENRETINIDE, TOREMIFENE, TRETINOIN, DOXORUBICIN, STREPTOZOTOCIN, VERAPAMIL, GENISTEIN, TAMOXIFEN, PIRFENIDONE, FRESOLIMUMAB, GALLIUM NITRATE, INTERFERON ALFA-2B	7040	4	2
330	ENSG00000105372	RPS19	DEXAMETHASONE, RETINOL	6223	8	6
331	ENSG00000105383	CD33	GEMTUZUMAB OZOGAMICIN, LINTUZUMAB	945	7	4
332	ENSG00000105388	CEACAM5	GEFITINIB, GENISTEIN	1048	10	6
333	ENSG00000105397	TYK2	TOFACITINIB CITRATE, RUXOLITINIB, AT-9283, TOFACITINIB, TG-02, FEDRATINIB, CHEMBL21156	7297	21	10
334	ENSG00000105398	SULT2A1	METHOTREXATE	6822	1	1
335	ENSG00000105486	LIG1	BLEOMYCIN (CHEMBL3039590)	3978	21	10
336	ENSG00000105639	JAK3	AT-9283, XL-019, CHEMBL21156, GANDOTINIB, TOFACITINIB, AZD-1480, IBRUTINIB, ATEZOLIZUMAB, RUXOLITINIB, PACRITINIB, TOFACITINIB CITRATE, FEDRATINIB, MOMELOTINIB	3718	7	2
337	ENSG00000105647	PIK3R2	VS-5584, RG-7666, COPANLISIB, ALPELISIB, SF-1126, GEDATOLISIB, PANULISIB, VOXTALISIB, LY-3023414, PF-04691502, GSK-2636771, DACTOLISIB, PA-799, BUPARLISIB HYDROCHLORIDE, ZSTK-474, APITOLISIB, GSK-1059615, TASELISIB, PICTILISIB, QUERCETIN, DS-7423, PILARALISIB (CHEMBL3218575), PI-103, AZD-6482, OMIPALISIB, BUPARLISIB, SONOLISIB	5296	8	3
338	ENSG00000105650	PDE4C	SODIUM PHENYLBUTYRATE, ILOPROST, AMLEXANOX	5143	14	10
339	ENSG00000105662	CRTC1	GEDATOLISIB, INK-128, VOXTALISIB, DACTOLISIB	23373	4	4
340	ENSG00000105810	CDK6	PALBOCICLIB, ABEMACICLIB, AZD-5438, AT-7519, ALVOCIDIB, FULVESTRANT, RONICICLIB, RIBOCICLIB	1021	5	1
341	ENSG00000105835	NAMPT	TEGLARINAD CHLORIDE	10135	13	4
342	ENSG00000105851	PIK3CG	VINCRISTINE, RP-6530, GSK-2636771, TRASTUZUMAB, DACTOLISIB, IDELALISIB, LY-294002, PILARALISIB (CHEMBL3218575), PACLITAXEL, LY-3023414, CHEMBL1081312, RG-7666, BUPARLISIB, ALPELISIB, COPANLISIB, BUPARLISIB HYDROCHLORIDE, INK-128, BEVACIZUMAB, BORTEZOMIB, AZD-6482, VS-5584, DOXORUBICIN, CHEMBL1086377, PHENMETRAZINE, AZD-8186, SF-1126, TASELISIB, FULVESTRANT, PANULISIB, OCTREOTIDE, VOXTALISIB, QUER…	5294	5	2
343	ENSG00000105976	MET	CRENOLANIB, MERESTINIB, TIVANTINIB, TRASTUZUMAB, AMUVATINIB, TEPOTINIB, SELUMETINIB, EMD-1204831, ALVESPIMYCIN, TANESPIMYCIN, PANITUMUMAB, PILARALISIB (CHEMBL3218575), VEMURAFENIB, SORAFENIB, SAVOLITINIB, ROCILETINIB, CHEMBL1081312, PONATINIB, LAPATINIB, CRIZOTINIB, RUCAPARIB, FICLATUZUMAB, LEUCOVORIN, GOLVATINIB, CABOZANTINIB, OXALIPLATIN, BEVACIZUMAB, SAR-125844, CHEMBL458997, AMG-208, MGCD-265…	4233	7	6
344	ENSG00000106018	VIPR2	AZELAIC ACID	7434	4	4
345	ENSG00000106113	CRHR2	ENTINOSTAT, CHEMBL1236539	1395	8	6
346	ENSG00000106123	EPHB6	VANDETANIB	2051	11	5
347	ENSG00000106258	CYP3A5	VERAPAMIL, PACLITAXEL, PREDNISOLONE, GEFITINIB, ERLOTINIB, SIROLIMUS, FINASTERIDE, DOCETAXEL, LOVASTATIN	1577	16	3
348	ENSG00000106278	PTPRZ1	TRETINOIN	5803	9	2
349	ENSG00000106348	IMPDH1	MERCAPTOPURINE, MYCOPHENOLIC ACID, THIOGUANINE	3614	17	12
350	ENSG00000106366	SERPINE1	REGRAMOSTIM, EPIRUBICIN, CETRORELIX, ARSENIC TRIOXIDE	5054	1	1
351	ENSG00000106462	EZH2	DOXORUBICIN, DABRAFENIB, VORINOSTAT, CHEMBL3287735, MK-2206, SULFINPYRAZONE, SELUMETINIB	2146	10	7
352	ENSG00000106546	AHR	FLUTAMIDE, LEFLUNOMIDE	196	7	1
353	ENSG00000106588	PSMA2	BORTEZOMIB, OPROZOMIB, CARFILZOMIB	5683	5	5
354	ENSG00000106683	LIMK1	DABRAFENIB	3984	8	4
355	ENSG00000106799	TGFBR1	GALUNISERTIB	7046	10	10
356	ENSG00000106991	ENG	TRC-105	2022	5	3
357	ENSG00000107147	KCNT1	NICLOSAMIDE	57582	27	15
358	ENSG00000107159	CA9	CELECOXIB, SUNITINIB, GIRENTUXIMAB	768	4	2
359	ENSG00000107447	DNTT	HYDROXYUREA, CORDYCEPIN, CETUXIMAB	1791	2	2
360	ENSG00000107593	PKD2L1	AMILORIDE	9033	4	4
361	ENSG00000107643	MAPK8	2-METHOXYESTRADIOL, GEFITINIB, SP-600125, DEXRAZOXANE, BLEOMYCIN (CHEMBL3039590), TRETINOIN, BEXAROTENE, DOXYCYCLINE	5599	16	8
362	ENSG00000107798	LIPA	LOVASTATIN	3988	8	5
363	ENSG00000107882	SUFU	ERISMODEGIB	51684	4	3
364	ENSG00000107984	DKK1	FLUOROURACIL, OXALIPLATIN, IDRONOXIL, LEVOLEUCOVORIN, IRINOTECAN	22943	4	1
365	ENSG00000108344	PSMD3	OPROZOMIB, CARFILZOMIB, BORTEZOMIB	5709	5	3
366	ENSG00000108443	RPS6KB1	SIROLIMUS, XL-418, LY-2780301, MSC-2363318A	6198	12	7
367	ENSG00000108576	SLC6A4	METHYLPHENIDATE, VERAPAMIL	6532	5	3
368	ENSG00000108602	ALDH3A1	CYCLOPHOSPHAMIDE, THIOTEPA, CARBOPLATIN	218	17	9
369	ENSG00000108671	PSMD11	OPROZOMIB, BORTEZOMIB, CARFILZOMIB	5717	11	5
370	ENSG00000108684	ASIC2	AMILORIDE	40	5	2
371	ENSG00000108821	COL1A1	HALOFUGINONE	1277	13	2
372	ENSG00000108840	HDAC5	PANOBINOSTAT, CUDC-907, ROMIDEPSIN, CHEMBL1801250, ABEXINOSTAT, MOCETINOSTAT, CHEMBL100014, CHEMBL1213492, CHEMBL191482, CUDC-101, TRICHOSTATIN, DACINOSTAT, VORINOSTAT, SODIUM PHENYLBUTYRATE, ENTINOSTAT, CHEMBL1851943, VALPROIC ACID, BELINOSTAT	10014	12	7
373	ENSG00000108846	ABCC3	VEDOTIN, FLUOROURACIL, PACLITAXEL	8714	18	9
374	ENSG00000108878	CACNG1	VERAPAMIL	786	1	1
375	ENSG00000108984	MAP2K6	WX-554, BINIMETINIB, SELUMETINIB, PD-0325901, DABRAFENIB MESYLATE, TRAMETINIB, COBIMETINIB, REFAMETINIB	5608	9	5
376	ENSG00000109163	GNRHR	GOSERELIN, ABARELIX, HISTRELIN, TRIPTORELIN, CETRORELIX, GONADORELIN, OZARELIX, LEUPROLIDE, DEGARELIX, SULFINPYRAZONE, TRIMETREXATE, ELAGOLIX	2798	2	2
377	ENSG00000109320	NFKB1	CUSTIRSEN, THALIDOMIDE, OMTRIPTOLIDE SODIUM, BORTEZOMIB, BARDOXOLONE	4790	12	7
378	ENSG00000109321	AREG	CETUXIMAB, CRIZOTINIB, PANITUMUMAB	374	3	2
379	ENSG00000109339	MAPK10	CHEMBL35482, ARSENIC TRIOXIDE, CHOLESTEROL, IRINOTECAN, MITOMYCIN, SP-600125, SIROLIMUS, NORDIHYDROGUAIARETIC ACID	5602	192	17
380	ENSG00000109390	NDUFC1	METFORMIN HYDROCHLORIDE	4717	11	1
381	ENSG00000109424	UCP1	STREPTOZOTOCIN	7350	1	1
382	ENSG00000109471	IL2	GIRENTUXIMAB, OFLOXACIN, CALCITRIOL, METHOTREXATE, MIDOSTAURIN, PEFLOXACIN, HALOFUGINONE, TRICHOSTATIN	3558	2	1
383	ENSG00000109670	FBXW7	REGORAFENIB, ENTINOSTAT, VORINOSTAT, DOCETAXEL, BELINOSTAT, SIROLIMUS, TEMSIROLIMUS, CHEMBL191482	55294	17	6
384	ENSG00000109738	GLRB	PANITUMUMAB	2743	7	4
385	ENSG00000109814	UGDH	ASPIRIN	7358	12	9
386	ENSG00000109861	CTSC	YOHIMBINE	1075	9	5
387	ENSG00000109971	HSPA8	TRETINOIN, DEXAMETHASONE	3312	24	15
388	ENSG00000110092	CCND1	ABEMACICLIB, RONICICLIB, CYTARABINE, TAMOXIFEN, ARSENIC TRIOXIDE, MYCOPHENOLIC ACID, METHOTREXATE, RIBOCICLIB, PALBOCICLIB	595	6	2
389	ENSG00000110195	FOLR1	VINTAFOLIDE, FARLETUZUMAB, DEXAMETHASONE	2348	4	1
390	ENSG00000110330	BIRC2	BIRINAPANT, CHEMBL2431768	329	14	9
391	ENSG00000110395	CBL	QUIZARTINIB, GEMCITABINE, DASATINIB, ERLOTINIB, FASUDIL	867	5	5
392	ENSG00000110422	HIPK3	SILMITASERTIB	10114	6	3
393	ENSG00000110448	CD5	REGRAMOSTIM, DACTINOMYCIN	921	2	2
394	ENSG00000110492	MDK	TRETINOIN	4192	13	6
395	ENSG00000110680	CALCA	PREDNISONE	796	6	3
396	ENSG00000110717	NDUFS8	METFORMIN HYDROCHLORIDE	4728	15	10
397	ENSG00000110721	CHKA	DEXAMETHASONE	1119	8	4
398	ENSG00000110799	VWF	STREPTOZOTOCIN, THALIDOMIDE, MITOMYCIN, VINCRISTINE, PREDNISONE	7450	9	2
399	ENSG00000110801	PSMD9	CARFILZOMIB, BORTEZOMIB	5715	11	8
400	ENSG00000110848	CD69	BENDAMUSTINE	969	4	2
401	ENSG00000110881	ASIC1	AMILORIDE, IBUPROFEN	41	9	6
402	ENSG00000110958	PTGES3	GENISTEIN, DIETHYLSTILBESTROL	10728	7	6
403	ENSG00000111012	CYP27B1	DECITABINE, TRICHOSTATIN	1594	7	3
404	ENSG00000111057	KRT18	MITOMYCIN	3875	7	2
405	ENSG00000111087	GLI1	TRETINOIN	2735	8	5
406	ENSG00000111142	METAP2	FUMAGILLIN	10988	11	9
407	ENSG00000111144	LTA4H	UBENIMEX	4048	10	4
408	ENSG00000111181	SLC6A12	OFLOXACIN	6539	16	3
409	ENSG00000111252	SH2B3	PAZOPANIB, RUXOLITINIB	10019	3	3
410	ENSG00000111262	KCNA1	METHOTREXATE	3736	4	1
411	ENSG00000111276	CDKN1B	METHOTREXATE, TRETINOIN, VINCRISTINE, CHEMBL35482, CELECOXIB, RALTITREXED, DOXORUBICIN, STREPTOZOTOCIN, LAPATINIB	1027	4	3
412	ENSG00000111319	SCNN1A	AMILORIDE	6337	23	7
413	ENSG00000111424	VDR	TAMOXIFEN, CAMPTOTHECIN, CYTARABINE, RETINOL, BICALUTAMIDE, CHEMBL35482, CALCITRIOL, SEOCALCITOL, MEDROXYPROGESTERONE ACETATE	7421	8	6
414	ENSG00000111537	IFNG	SURAMIN, TRASTUZUMAB, INTERFERON ALFA-2B, PREDNISONE, MELPHALAN, PEFLOXACIN, TRETINOIN, CYCLOPHOSPHAMIDE, BLEOMYCIN (CHEMBL3039590), IBUPROFEN	3458	1	1
415	ENSG00000111640	GAPDH	TAMOXIFEN	2597	11	3
416	ENSG00000111674	ENO2	FLOXURIDINE, STREPTOZOTOCIN, FENRETINIDE	2026	14	6
417	ENSG00000111700	SLCO1B3	DOCETAXEL	28234	5	3
418	ENSG00000111725	PRKAB1	METFORMIN HYDROCHLORIDE, METFORMIN	5564	10	4
419	ENSG00000111816	FRK	NINTEDANIB, XL-228, BOSUTINIB, REGORAFENIB, DASATINIB, ENMD-981693, ILORASERTIB	2444	1	1
420	ENSG00000112033	PPARD	SULINDAC, THALIDOMIDE, TRETINOIN, DOCETAXEL	5467	5	4
421	ENSG00000112038	OPRM1	DEXAMETHASONE	4988	23	16
422	ENSG00000112062	MAPK14	2-METHOXYESTRADIOL, RALIMETINIB, PIRFENIDONE, DORAMAPIMOD, DOXORUBICIN, ARRY-797, RALIMETINIB MESYLATE, RESVERATROL, DOXYCYCLINE, CHEMBL313417, CHEMBL1236539	1432	10	7
423	ENSG00000112096	SOD2	CYCLOPHOSPHAMIDE	6648	14	9
424	ENSG00000112115	IL17A	SIROLIMUS	3605	1	1
425	ENSG00000112116	IL17F	GEMCITABINE	112744	2	1
426	ENSG00000112245	PTP4A1	HALOFUGINONE	7803	7	3
427	ENSG00000112294	ALDH5A1	VALPROIC ACID	7915	5	3
428	ENSG00000112576	CCND3	PALBOCICLIB, RONICICLIB, RIBOCICLIB, ABEMACICLIB	896	23	11
429	ENSG00000112592	TBP	TRETINOIN, ETOPOSIDE	6908	8	7
430	ENSG00000112715	VEGFA	LENALIDOMIDE, CHEMBL313417, CHEMBL262489, CELECOXIB, RANIBIZUMAB, SORAFENIB TOSYLATE, SORAFENIB, AFLIBERCEPT, VANDETANIB, BEVACIZUMAB	7422	32	19
431	ENSG00000112742	TTK	HEMICHOLINIUM-3, SP-600125	7272	11	6
432	ENSG00000112759	SLC29A1	FLUOROURACIL, CYTARABINE, GEMCITABINE	2030	22	1
433	ENSG00000113140	SPARC	PACLITAXEL	6678	9	5
434	ENSG00000113161	HMGCR	ASPIRIN, VALPROIC ACID, ROSUVASTATIN CALCIUM, LOVASTATIN	3156	13	6
435	ENSG00000113263	ITK	IBRUTINIB, CHEMBL1229592, PAZOPANIB	3702	10	3
436	ENSG00000113318	MSH3	PEMBROLIZUMAB, NIVOLUMAB, IPILIMUMAB, ATEZOLIZUMAB	4437	3	1
437	ENSG00000113448	PDE4D	AMLEXANOX, ILOPROST, SODIUM PHENYLBUTYRATE, RESVERATROL	5144	29	17
438	ENSG00000113522	RAD50	AZD-7762, QUINPIROLE, IRINOTECAN	10111	9	7
439	ENSG00000113525	IL5	CYCLOPHOSPHAMIDE	3567	3	2
440	ENSG00000113578	FGF1	PAZOPANIB, AMLEXANOX	2246	16	5
441	ENSG00000113580	NR3C1	PREDNISONE, MEGESTROL ACETATE, PREDNISOLONE, METHOTREXATE, DEXAMETHASONE	2908	16	6
442	ENSG00000113721	PDGFRB	LINIFANIB, MOTESANIB, SORAFENIB TOSYLATE, REGORAFENIB, AMUVATINIB, AXITINIB, MASITINIB, MK-2461, NINTEDANIB, DASATINIB, XL-820, X-82, FORETINIB, ORANTINIB, ILORASERTIB, SUNITINIB, SORAFENIB, XL-999, PAZOPANIB, IMATINIB, LUCITANIB, CEDIRANIB, NILOTINIB, IMATINIB MESYLATE, CRENOLANIB, MIDOSTAURIN, TANDUTINIB, QUIZARTINIB, DOVITINIB, LENVATINIB, VATALANIB, ENMD-981693, TELATINIB	5159	11	4
443	ENSG00000113851	CRBN	POMALIDOMIDE, LENALIDOMIDE, THALIDOMIDE	51185	15	5
444	ENSG00000113916	BCL6	FENRETINIDE, ONALESPIB	604	11	5
445	ENSG00000114013	CD86	DEXAMETHASONE	942	9	7
446	ENSG00000114200	BCHE	IRINOTECAN	590	5	5
447	ENSG00000114315	HES1	TRETINOIN	3280	2	1
448	ENSG00000114423	CBLB	FASUDIL, FLUOROURACIL	868	18	6
449	ENSG00000114670	NEK11	DABRAFENIB	79858	17	8
450	ENSG00000114770	ABCC5	FLUOROURACIL	10057	13	11
451	ENSG00000114812	VIPR1	AZELAIC ACID	7433	17	7
452	ENSG00000115008	IL1A	MITOMYCIN, HYDROXYCHLOROQUINE	3552	1	1
453	ENSG00000115159	GPD2	METFORMIN HYDROCHLORIDE	2820	13	5
454	ENSG00000115221	ITGB6	INTETUMUMAB	3694	7	5
455	ENSG00000115233	PSMD14	CARFILZOMIB, OPROZOMIB, BORTEZOMIB	10213	5	2
456	ENSG00000115263	GCG	CHEMBL35482, CORDYCEPIN	2641	5	1
457	ENSG00000115286	NDUFS7	METFORMIN HYDROCHLORIDE	374291	20	8
458	ENSG00000115353	TACR1	VAPREOTIDE, ANASTROZOLE, MITOMYCIN	6869	3	2
459	ENSG00000115414	FN1	AS-1409	2335	27	13
460	ENSG00000115419	GLS	METHOTREXATE, DEXAMETHASONE	2744	15	8
461	ENSG00000115524	SF3B1	CHEMBL1221944	23451	12	5
462	ENSG00000115590	IL1R2	FORODESINE, ANAKINRA	7850	9	3
463	ENSG00000115594	IL1R1	TRETINOIN, GENISTEIN, ANAKINRA	3554	13	11
464	ENSG00000115665	SLC5A7	HEMICHOLINIUM-3	60482	2	1
465	ENSG00000115705	TPO	TRETINOIN	7173	15	9
466	ENSG00000115758	ODC1	EFLORNITHINE, L-EFLORNITHINE	4953	4	2
467	ENSG00000115825	PRKD3	BRYOSTATIN, QUERCETIN, MIDOSTAURIN, GSK-690693	23683	10	4
468	ENSG00000115966	ATF2	STREPTOZOTOCIN, L-EFLORNITHINE, 2-METHOXYESTRADIOL	1386	21	12
469	ENSG00000116044	NFE2L2	TRETINOIN, TAMOXIFEN, BLEOMYCIN (CHEMBL3039590), IROFULVEN, DEXAMETHASONE, FLUTAMIDE, DOXORUBICIN, SIROLIMUS	4780	14	11
470	ENSG00000116062	MSH6	ATEZOLIZUMAB, NIVOLUMAB, PEMBROLIZUMAB, TEMOZOLOMIDE, IPILIMUMAB, DURVALUMAB	2956	15	11
471	ENSG00000116106	EPHA4	VANDETANIB	2043	14	9
472	ENSG00000116141	MARK1	CHEMBL1236539	4139	5	4
473	ENSG00000116478	HDAC1	ABEXINOSTAT, RICOLINOSTAT, PANOBINOSTAT, SODIUM PHENYLBUTYRATE, VALPROIC ACID, TRICHOSTATIN, VORINOSTAT, BELINOSTAT, ENTINOSTAT, CHEMBL1851943, ROMIDEPSIN, CHEMBL100014, MOCETINOSTAT, CHEMBL1213492, CUDC-907, CHEMBL191482, CUDC-101, CHEMBL1801250, DACINOSTAT	3065	10	2
474	ENSG00000116711	PLA2G4A	QUINACRINE	5321	2	1
475	ENSG00000116717	GADD45A	DOXORUBICIN, GENISTEIN	1647	5	3
476	ENSG00000116745	RPE65	TRETINOIN	6121	1	1
477	ENSG00000116824	CD2	OCTREOTIDE, SIPLIZUMAB	914	2	2
478	ENSG00000116984	MTR	DACTINOMYCIN, VINCRISTINE, CYCLOPHOSPHAMIDE	4548	5	3
479	ENSG00000117013	KCNQ4	CELECOXIB	9132	5	3
480	ENSG00000117020	AKT3	PERIFOSINE, TRICIRIBINE, IPATASERTIB, AFURESERTIB, AZD-5363, MK-2206, MSC-2363318A, UPROSERTIB, A-443654, GSK-690693, ARQ-092, OMIPALISIB, EVEROLIMUS, AFURESERTIB HYDROCHLORIDE, XL-418, LY-2780301, AZD-4547	10000	10	3
481	ENSG00000117090	SLAMF1	METHOTREXATE	6504	4	3
482	ENSG00000117118	SDHB	DOXORUBICIN	6390	8	3
483	ENSG00000117266	CDK18	RONICICLIB, AT-7519, AZD-5438	5129	23	7
484	ENSG00000117322	CR2	DECITABINE	1380	7	3
485	ENSG00000117362	APH1A	NIROGACESTAT	51107	9	4
486	ENSG00000117394	SLC2A1	TRETINOIN, GENISTEIN, GLUFOSFAMIDE	6513	9	4
487	ENSG00000117400	MPL	EVEROLIMUS, DACTOLISIB, ZSTK-474, RUXOLITINIB, PICTILISIB, MK-2206, TANDUTINIB	4352	4	2
488	ENSG00000117408	IPO13	ENMD-981693	9670	7	2
489	ENSG00000117461	PIK3R3	SONOLISIB, PILARALISIB (CHEMBL3218575), PICTILISIB, LY-3023414, GSK-2636771, ZSTK-474, GSK-1059615, APITOLISIB, OMIPALISIB, DACTOLISIB, PA-799, BUPARLISIB, GEDATOLISIB, VOXTALISIB, QUERCETIN, SF-1126, VS-5584, RG-7666, AZD-6482, COPANLISIB, ALPELISIB, PI-103, PANULISIB, PF-04691502, TASELISIB, BUPARLISIB HYDROCHLORIDE, DS-7423	8503	7	3
490	ENSG00000117480	FAAH	NABIXIMOLS	2166	6	2
491	ENSG00000117594	HSD11B1	PREDNISONE	3290	4	3
492	ENSG00000117632	STMN1	PACLITAXEL	3925	9	3
493	ENSG00000117676	RPS6KA1	PREXASERTIB	6195	20	12
494	ENSG00000117713	ARID1A	DASATINIB, TRASTUZUMAB, CHEMBL3287735	8289	17	10
495	ENSG00000117984	CTSD	STREPTOZOTOCIN	1509	14	11
496	ENSG00000118046	STK11	REFAMETINIB, AZD-8055, PILARALISIB (CHEMBL3218575), DOCETAXEL, METFORMIN, EVEROLIMUS, VOXTALISIB, PD-0325901, CHEMBL589258, TRAMETINIB, INK-128, AZD-1775, SELUMETINIB, PICTILISIB, CI-1040, SIROLIMUS, PHENFORMIN, GEDATOLISIB	6794	9	6
497	ENSG00000118058	KMT2A	MOCETINOSTAT, CHEMBL3087499, DOXORUBICIN, DACINOSTAT, DAUNORUBICIN, BELINOSTAT, PANOBINOSTAT, CHEMBL2017291, CYTARABINE, CHEMBL2169919, ROMIDEPSIN, DINACICLIB, CHEMBL3087498	4297	14	7
498	ENSG00000118113	MMP8	BATIMASTAT, DOXYCYCLINE, MARIMASTAT	4317	6	5
499	ENSG00000118137	APOA1	TRETINOIN	335	5	2
500	ENSG00000118513	MYB	DOXORUBICIN, FLUOROURACIL, PACLITAXEL	4602	42	33
501	ENSG00000118523	CTGF	2-METHOXYESTRADIOL, BEVACIZUMAB	1490	1	1
502	ENSG00000118777	ABCG2	MITOXANTRONE, SIROLIMUS, ERLOTINIB, TACROLIMUS, IMATINIB, GENISTEIN, IMATINIB MESYLATE, FLUOROURACIL, ALVOCIDIB	9429	4	4
503	ENSG00000118785	SPP1	TACROLIMUS, TRETINOIN	6696	11	5
504	ENSG00000118849	RARRES1	TRETINOIN	5918	5	2
505	ENSG00000118971	CCND2	DECITABINE, RONICICLIB, RIBOCICLIB, PALBOCICLIB, ABEMACICLIB	894	4	2
506	ENSG00000119013	NDUFB3	METFORMIN HYDROCHLORIDE	4709	4	2
507	ENSG00000119125	GDA	8-AZAGUANINE, THIOGUANINE	9615	9	7
508	ENSG00000119421	NDUFA8	METFORMIN HYDROCHLORIDE	4702	1	1
509	ENSG00000119487	MAPKAP1	OSI-027, AZD-8055, INK-128	79109	20	12
510	ENSG00000119535	CSF3R	RUXOLITINIB, DASATINIB	1441	15	5
511	ENSG00000119630	PGF	TB-403, AFLIBERCEPT	5228	8	4
512	ENSG00000119699	TGFB3	FRESOLIMUMAB	7043	7	2
513	ENSG00000119715	ESRRB	GENISTEIN, DIETHYLSTILBESTROL	2103	8	3
514	ENSG00000119772	DNMT3A	IDARUBICIN, AZACITIDINE, DAUNORUBICIN, DECITABINE	1788	15	5
515	ENSG00000119888	EPCAM	ING-1, CATUMAXOMAB, OPORTUZUMAB MONATOX, ADECATUMUMAB, VB6-845, TRASTUZUMAB	4072	6	3
516	ENSG00000119912	IDE	TEPROTUMUMAB	3416	8	4
517	ENSG00000120054	CPN1	PYRAZINAMIDE	1369	2	2
518	ENSG00000120088	CRHR1	CHEMBL1236539	1394	14	12
519	ENSG00000120094	HOXB1	TRETINOIN	3211	3	2
520	ENSG00000120129	DUSP1	HYDROXYUREA	1843	1	1
521	ENSG00000120156	TEK	LINIFANIB, PONATINIB, ALTIRATINIB, FORETINIB, CABOZANTINIB, VANDETANIB, MGCD-265, REGORAFENIB	7010	5	5
522	ENSG00000120217	CD274	NIVOLUMAB, ATEZOLIZUMAB, DURVALUMAB, PEMBROLIZUMAB, AVELUMAB	29126	5	2
523	ENSG00000120457	KCNJ5	VERAPAMIL, AMILORIDE	3762	3	1
524	ENSG00000120659	TNFSF11	DENOSUMAB, LENALIDOMIDE	8600	5	3
525	ENSG00000120798	NR2C1	TRETINOIN	7181	19	7
526	ENSG00000120885	CLU	CUSTIRSEN SODIUM, CUSTIRSEN	1191	17	11
527	ENSG00000120889	TNFRSF10B	LBY-135, CONATUMUMAB, APOMAB, LEXATUMUMAB, DULANERMIN	8795	8	3
528	ENSG00000120899	PTK2B	CHEMBL458997, PF-562271, GENISTEIN, RUXOLITINIB PHOSPHATE, LEFLUNOMIDE, DEFACTINIB	2185	17	7
529	ENSG00000120907	ADRA1A	TERAZOSIN, CABERGOLINE, TAMSULOSIN	148	11	7
530	ENSG00000120949	TNFRSF8	RETINOL, DACTINOMYCIN, BRENTUXIMAB VEDOTIN, IRATUMUMAB	943	5	4
531	ENSG00000121058	COIL	DACTINOMYCIN	8161	2	2
532	ENSG00000121361	KCNJ8	PHENFORMIN	3764	2	2
533	ENSG00000121594	CD80	TOREMIFENE, GALIXIMAB	941	4	2
534	ENSG00000121764	HCRTR1	CHLOROTRIANISENE	3061	5	2
535	ENSG00000121807	CCR2	FULVESTRANT	729230	5	3
536	ENSG00000121858	TNFSF10	TRICHOSTATIN	8743	6	3
537	ENSG00000121879	PIK3CA	AZD-8055, CHEMBL1081312, BUPARLISIB HYDROCHLORIDE, CC-223, TAK-733, EVEROLIMUS, DEMCIZUMAB, MSC-2363318A, AZD-8186, LY-2780301, TRAMETINIB, SURAMIN, FLOXURIDINE, TRASTUZUMAB, IPATASERTIB, REGORAFENIB, INK-128, U-0126, REGRAMOSTIM, VINCRISTINE, RIBOCICLIB, TRASTUZUMAB EMTANSINE, ACALISIB, CHEMBL428462, BUPARLISIB, DOCETAXEL, GEMCITABINE, AZD-5363, DEGUELIN, FLUOROURACIL, OLAPARIB, CUDC-907, PIMASE…	5290	5	3
538	ENSG00000121966	CXCR4	BKT140, PLERIXAFOR, ULOCUPLUMAB, MSX-122	7852	3	2
539	ENSG00000122025	FLT3	AST-487, E-6201, CHEMBL210833, SGI-1776, DAUNORUBICIN, LESTAURTINIB, ENMD-981693, TRETINOIN, QUIZARTINIB, AZACITIDINE, TANDUTINIB, LINIFANIB, MIDOSTAURIN, CYTARABINE, REBASTINIB, ENMD-2076, METHOTREXATE, AS-602868, ALTIRATINIB, MK-2461, BMS-690514, PF-562271, AMUVATINIB, TG-02, GILTERITINIB, PALBOCICLIB, AT-9283, CLOFARABINE, ARSENIC TRIOXIDE, CERITINIB, NILOTINIB, PACRITINIB, CHEMBL71191, C-1311…	2322	3	2
540	ENSG00000122133	PAEP	GENISTEIN, CYPROTERONE ACETATE	5047	9	7
541	ENSG00000122194	PLG	GENISTEIN, CHEMBL35482, PREDNISOLONE	5340	12	3
542	ENSG00000122420	PTGFR	ILOPROST	5737	4	3
543	ENSG00000122512	PMS2	PEMBROLIZUMAB, IPILIMUMAB, NIVOLUMAB, ATEZOLIZUMAB	5395	11	3
544	ENSG00000122585	NPY	K-252A	4852	3	1
545	ENSG00000122679	RAMP3	STREPTOZOTOCIN, PRAMLINTIDE	10268	3	2
546	ENSG00000122787	AKR1D1	FINASTERIDE, AZELAIC ACID	6718	6	4
547	ENSG00000122852	SFTPA1	ANAKINRA, LETROZOLE, TRICHOSTATIN, DEXAMETHASONE, TRETINOIN	653509	6	3
548	ENSG00000122861	PLAU	CARMUSTINE, TRICHOSTATIN, CELECOXIB, SIROLIMUS, RETINOL, GELDANAMYCIN, CALCITRIOL, DACARBAZINE, GEFITINIB, CHEMBL108468, AZACITIDINE, VERAPAMIL, NORDIHYDROGUAIARETIC ACID	5328	5	3
549	ENSG00000122877	EGR2	TRETINOIN	1959	6	3
550	ENSG00000123143	PKN1	TOFACITINIB, QUERCETIN	5585	15	8
551	ENSG00000123191	ATP7B	OXALIPLATIN, CARBOPLATIN	540	16	9
552	ENSG00000123358	NR4A1	CHEMBL35482, ETOPOSIDE, CHEMBL1213492, TRETINOIN	3164	22	10
553	ENSG00000123374	CDK2	DEXAMETHASONE, CHEMBL303958, RALTITREXED, PACLITAXEL, ENMD-981693, DINACICLIB, AZD-5438, RONICICLIB, DAUNORUBICIN, RESVERATROL, AT-7519, TG-02, BRYOSTATIN, ALVOCIDIB, ERIBULIN, CARBOPLATIN, BMS-387032, BOSUTINIB, SELICICLIB, LOVASTATIN, RG-547	1017	12	5
554	ENSG00000123405	NFE2	PACLITAXEL	4778	5	2
555	ENSG00000123416	TUBA1B	COLCHICINE, CABAZITAXEL, TRASTUZUMAB EMTANSINE, IXABEPILONE, CROLIBULIN, PACLITAXEL, EPOTHILONE D, PATUPILONE, BRENTUXIMAB VEDOTIN	10376	8	6
556	ENSG00000123496	IL13RA2	CINTREDEKIN BESUDOTOX	3598	3	1
557	ENSG00000123545	NDUFAF4	METFORMIN HYDROCHLORIDE	29078	3	1
558	ENSG00000123636	BAZ2B	GEMCITABINE	29994	18	8
559	ENSG00000124151	NCOA3	TAMOXIFEN	8202	5	3
560	ENSG00000124275	MTRR	TEGAFUR	4552	25	12
561	ENSG00000124523	SIRT5	SURAMIN	23408	7	6
562	ENSG00000124574	ABCC10	PACLITAXEL	89845	10	4
563	ENSG00000124588	NQO2	RESVERATROL, CARICOTAMIDE, CYCLOPHOSPHAMIDE, TRETAZICAR	4835	9	5
564	ENSG00000124762	CDKN1A	IRINOTECAN, PACLITAXEL, TIPIFARNIB, ARSENIC TRIOXIDE, SODIUM PHENYLBUTYRATE, FLUOROURACIL, CLADRIBINE, VINBLASTINE, MELPHALAN, CARBOPLATIN, CELECOXIB, FLUTAMIDE	1026	8	1
565	ENSG00000124882	EREG	PANITUMUMAB, CETUXIMAB	2069	3	1
566	ENSG00000125255	SLC10A2	THALIDOMIDE, DOCETAXEL	6555	1	1
567	ENSG00000125257	ABCC4	METHOTREXATE, CYCLOPHOSPHAMIDE, LEUCOVORIN, THIOGUANINE, FLUOROURACIL, MERCAPTOPURINE	10257	17	3
568	ENSG00000125356	NDUFA1	METFORMIN HYDROCHLORIDE	4694	1	1
569	ENSG00000125384	PTGER2	ILOPROST	5732	2	2
570	ENSG00000125508	SRMS	ILORASERTIB, ENMD-981693, XL-228, DASATINIB	6725	1	1
571	ENSG00000125538	IL1B	CYTARABINE, CANAKINUMAB, VERAPAMIL, GALLIUM NITRATE, OFLOXACIN, RESVERATROL	3553	8	4
572	ENSG00000125726	CD70	VORSETUZUMAB MAFODOTIN, MDX-1411	970	3	3
573	ENSG00000125818	PSMF1	CARFILZOMIB, BORTEZOMIB	9491	10	5
574	ENSG00000125910	S1PR4	MEGESTROL ACETATE	8698	2	1
575	ENSG00000126067	PSMB2	OPROZOMIB, CARFILZOMIB, BORTEZOMIB	5690	3	2
576	ENSG00000126218	F10	CHOLESTEROL	2159	7	4
577	ENSG00000126583	PRKCG	BRYOSTATIN, GSK-690693, CHEMBL1236539, ENZASTAURIN, QUERCETIN, MIDOSTAURIN	5582	4	4
578	ENSG00000126602	TRAP1	NVP-AUY922	10131	17	9
579	ENSG00000126838	PZP	DEXAMETHASONE	5858	7	2
580	ENSG00000126895	AVPR2	CORDYCEPIN, MERCAPTOPURINE	554	6	4
581	ENSG00000126934	MAP2K2	AZD-8330, PIMASERTIB, COBIMETINIB, REFAMETINIB, BOSUTINIB, BINIMETINIB, WX-554, PD-0325901, SELUMETINIB, CI-1040, RO-4987655, TRAMETINIB, DABRAFENIB MESYLATE, TAK-733	5605	11	3
582	ENSG00000127329	PTPRB	SUNITINIB	5787	11	8
583	ENSG00000127616	SMARCA4	TRETINOIN, VINORELBINE BASE	6597	54	9
584	ENSG00000127824	TUBA4A	BRENTUXIMAB VEDOTIN, PODOFILOX, VINCRISTINE, IXABEPILONE, CABAZITAXEL, PACLITAXEL, EPOTHILONE D, CROLIBULIN, COLCHICINE, PATUPILONE, TRASTUZUMAB EMTANSINE	7277	10	7
585	ENSG00000127922	SEM1	BORTEZOMIB, CARFILZOMIB, OPROZOMIB	7979	24	13
586	ENSG00000128052	KDR	SORAFENIB, TELATINIB, CABOZANTINIB, MIDOSTAURIN, TAS-115, ILORASERTIB, OSI-930, CHEMBL1081312, LY-2874455, VADIMEZAN, AZD-4547, MOTESANIB, AST-487, CEDIRANIB, MK-2461, PAZOPANIB, AXITINIB, ORANTINIB, XL-820, RAMUCIRUMAB, ALTIRATINIB, CHEMBL2141478, FRUQUINTINIB, SUNITINIB, FORETINIB, MGCD-265, PONATINIB, PLX-3397, AEE-788, CYC-116, VATALANIB, INFIGRATINIB, ENMD-981693, BMS-690514, LINIFANIB, JNJ-…	3791	5	1
587	ENSG00000128059	PPAT	MERCAPTOPURINE, FLUOROURACIL	5471	5	3
588	ENSG00000128271	ADORA2A	CF102	135	15	9
589	ENSG00000128342	LIF	DEXAMETHASONE, PACLITAXEL, TRETINOIN, DECITABINE, AZACITIDINE	3976	2	2
590	ENSG00000128602	SMO	GLASDEGIB, GEFITINIB, VISMODEGIB, TALADEGIB, ARSENIC TRIOXIDE, SARIDEGIB, TAK-441, POSACONAZOLE, PHA-665752, ERISMODEGIB	6608	4	3
591	ENSG00000128609	NDUFA5	METFORMIN HYDROCHLORIDE	4698	12	7
592	ENSG00000128645	HOXD1	TRETINOIN	3231	1	1
593	ENSG00000128731	HERC2	NERATINIB	8924	12	3
594	ENSG00000128917	DLL4	REGN-421, DEMCIZUMAB	54567	3	1
595	ENSG00000128918	ALDH1A2	RETINOL, TRETINOIN	8854	25	10
596	ENSG00000129084	PSMA1	CARFILZOMIB, OPROZOMIB, BORTEZOMIB	5682	14	5
597	ENSG00000129152	MYOD1	DOXORUBICIN, BEVACIZUMAB, TAMOXIFEN, GELDANAMYCIN, TRETINOIN, GOSERELIN	4654	1	1
598	ENSG00000129214	SHBG	BUSULFAN	6462	21	18
599	ENSG00000129355	CDKN2D	DECITABINE, TRICHOSTATIN	1032	2	1
600	ENSG00000129473	BCL2L2	CHEMBL376408, CLADRIBINE, VENETOCLAX, NAVITOCLAX, BORTEZOMIB	599	6	6
601	ENSG00000129484	PARP2	VELIPARIB, RUCAPARIB, OLAPARIB, TALAZOPARIB, NIRAPARIB	10038	11	5
602	ENSG00000129757	CDKN1C	CHEMBL1213492	1028	6	3
603	ENSG00000130164	LDLR	VERAPAMIL, PHOTOFRIN, RETINOL	3949	14	9
604	ENSG00000130203	APOE	TRETINOIN, PREDNISONE	348	5	4
605	ENSG00000130234	ACE2	FLUTAMIDE	59272	5	1
606	ENSG00000130414	NDUFA10	METFORMIN HYDROCHLORIDE	4705	14	10
607	ENSG00000130427	EPO	CETUXIMAB, ARSENIC TRIOXIDE	2056	1	1
608	ENSG00000130513	GDF15	ETOPOSIDE, RESVERATROL, CALCITRIOL	9518	5	3
609	ENSG00000130561	SAG	TACROLIMUS, DEXAMETHASONE	6295	16	4
610	ENSG00000130649	CYP2E1	FLUOROURACIL, GEMTUZUMAB OZOGAMICIN, CYTARABINE	1571	10	5
611	ENSG00000130669	PAK4	GSK-690693	10298	12	7
612	ENSG00000130706	ADRM1	BORTEZOMIB, CARFILZOMIB, OPROZOMIB	11047	5	3
613	ENSG00000130816	DNMT1	HYDROXYUREA, DIETHYLSTILBESTROL, IFOSFAMIDE, ARSENIC TRIOXIDE, FLOXURIDINE, DECITABINE, MITOXANTRONE, AZACITIDINE	1786	28	12
614	ENSG00000131095	GFAP	GENISTEIN, COLCHICINE, ASPIRIN, PROCARBAZINE	2670	38	13
615	ENSG00000131467	PSME3	BORTEZOMIB, CARFILZOMIB	10197	17	13
616	ENSG00000131470	PSMC3IP	BORTEZOMIB, CARFILZOMIB	29893	9	7
617	ENSG00000131477	RAMP2	PRAMLINTIDE	10266	6	5
618	ENSG00000131495	NDUFA2	METFORMIN HYDROCHLORIDE	4695	4	2
619	ENSG00000131686	CA6	SAR-566658	765	6	5
620	ENSG00000131724	IL13RA1	CINTREDEKIN BESUDOTOX	3597	3	2
621	ENSG00000131747	TOP2A	MITOXANTRONE, FLEROXACIN, TENIPOSIDE, LEVOFLOXACIN, DACTINOMYCIN, NORFLOXACIN, BECATECARIN, OFLOXACIN, ELSAMITRUCIN, TROVAFLOXACIN, AMRUBICIN, SPARFLOXACIN, DOXORUBICIN, PODOFILOX, VOSAROXIN, DAUNORUBICIN, VALRUBICIN, LOMEFLOXACIN, ENOXACIN, ALDOXORUBICIN, EPIRUBICIN, PEFLOXACIN, AMONAFIDE, ETOPOSIDE, BERUBICIN HYDROCHLORIDE, CAMPTOTHECIN, MM-302, PACLITAXEL, GENISTEIN, DEXRAZOXANE, IDRONOXIL, C-…	7153	5	3
622	ENSG00000131759	RARA	ARSENIC TRIOXIDE, TRETINOIN, COLCHICINE, TAMIBAROTENE, FENRETINIDE, ALITRETINOIN, DEXAMETHASONE, CETUXIMAB	5914	10	6
623	ENSG00000131828	PDHA1	CHEMBL3186849	5160	13	9
624	ENSG00000132155	RAF1	MLN-2480, U-0126, SORAFENIB TOSYLATE, VEMURAFENIB, REGORAFENIB, SORAFENIB, ENCORAFENIB, ARQ-736, CHIR-265, XL-281, CEP-32496, SB590885, OSI-930, PLX-8394, LY-3009120, DABRAFENIB	5894	12	4
625	ENSG00000132170	PPARG	EFATUTAZONE HYDROCHLORIDE, RESVERATROL, GENISTEIN, ORANTINIB, BEXAROTENE, EFATUTAZONE, BARDOXOLONE, CELECOXIB	5468	17	9
626	ENSG00000132199	ENOSF1	CARBOPLATIN, GEMCITABINE, FLUOROURACIL	55556	22	8
627	ENSG00000132329	RAMP1	PRAMLINTIDE	10267	4	2
628	ENSG00000132356	PRKAA1	PHENFORMIN, SIROLIMUS, STREPTOZOTOCIN, PENTOSTATIN, ASPIRIN, METFORMIN HYDROCHLORIDE	5562	9	3
629	ENSG00000132437	DDC	SIROLIMUS	1644	14	9
630	ENSG00000132671	SSTR4	CHEMBL539934	6754	1	1
631	ENSG00000132906	CASP9	CELECOXIB	842	11	10
632	ENSG00000132964	CDK8	LINIFANIB, PONATINIB, ALVOCIDIB, AZD-5438, RONICICLIB, SORAFENIB, AT-7519	1024	6	4
633	ENSG00000133019	CHRM3	GLYCOPYRROLATE, DIPHENIDOL	1131	7	2
634	ENSG00000133027	PEMT	HUHMFG1	10400	13	6
635	ENSG00000133056	PIK3C2B	PILARALISIB (CHEMBL3218575), ALPELISIB, SONOLISIB, SF-1126, APITOLISIB, BUPARLISIB, VOXTALISIB, DACTOLISIB, PI-103, PF-04691502, COPANLISIB, GEDATOLISIB, PICTILISIB, QUERCETIN, GSK-2636771	5287	8	5
636	ENSG00000133112	TPT1	FLUOROURACIL	7178	14	7
637	ENSG00000133216	EPHB2	VANDETANIB	2048	7	5
638	ENSG00000133703	KRAS	PIMASERTIB, TEMSIROLIMUS, EVEROLIMUS, DANUSERTIB, RALIMETINIB, NIVOLUMAB, CANDICIDIN, CI-1040, FASUDIL, NERATINIB, AZD-5363, DEMCIZUMAB, CHEMBL56543, NECITUMUMAB, VEMURAFENIB, RIGOSERTIB, CHEMBL392068, LAPATINIB, 2-ACETYL FURANONAPTHOQUINONE, DACTOLISIB, CHEMBL376408, CUDC-907, AZD-8055, A-443654, SONOLISIB, BUPARLISIB, PONATINIB, OLAPARIB, CHEMBL525191, INFIGRATINIB, AZD-5438, VENETOCLAX, NVP-AU…	3845	4	4
639	ENSG00000133704	IPO8	ENMD-981693	10526	11	10
640	ENSG00000134058	CDK7	AT-7519, ALVOCIDIB, BMS-387032, SELICICLIB, TG-02, RG-547, RONICICLIB, AZD-5438	1022	15	10
641	ENSG00000134086	VHL	REGORAFENIB, SORAFENIB, APITOLISIB, BEVACIZUMAB, OLAPARIB, TEMSIROLIMUS, RUXOLITINIB, CEDIRANIB, TRAMETINIB, EVEROLIMUS, IBUPROFEN, SARACATINIB, SUNITINIB, AXITINIB, GEDATOLISIB	7428	3	2
642	ENSG00000134107	BHLHE40	TRETINOIN, TRICHOSTATIN	8553	3	1
643	ENSG00000134184	GSTM1	CHLORAMBUCIL, METHOTREXATE, IRINOTECAN, NITROGLYCERIN, DOCETAXEL, PREDNISONE	2944	8	6
644	ENSG00000134200	TSHB	VALPROIC ACID, FLUOROURACIL	7252	2	1
645	ENSG00000134250	NOTCH2	NIROGACESTAT, TAREXTUMAB, REGN-421	4853	8	3
646	ENSG00000134318	ROCK2	FASUDIL, AT-13148	9475	9	5
647	ENSG00000134323	MYCN	DINUTUXIMAB, ETOPOSIDE, CYCLOPHOSPHAMIDE, TRETINOIN, VINCRISTINE, ERISMODEGIB, ARSENIC TRIOXIDE	4613	2	1
648	ENSG00000134363	FST	BICALUTAMIDE	10468	5	4
649	ENSG00000134460	IL2RA	MEGESTROL ACETATE, HUMAN INTERLEUKIN-2, BRYOSTATIN, MERCAPTOPURINE, AS-1409, FLUOROURACIL, PACLITAXEL, FLUTAMIDE, DENILEUKIN DIFTITOX, VERAPAMIL, CLADRIBINE, DECITABINE	3559	5	4
650	ENSG00000134531	EMP1	GEFITINIB	2012	12	7
651	ENSG00000134538	SLCO1B1	ARSENIC, METHOTREXATE, PYRAZINAMIDE, ATRASENTAN, CYTARABINE, DOCETAXEL, GEMTUZUMAB OZOGAMICIN, LOVASTATIN	10599	1	1
652	ENSG00000134760	DSG1	CHEMBL35482	1828	2	2
653	ENSG00000134853	PDGFRA	CEDIRANIB, X-82, XL-820, DASATINIB, AXITINIB, SORAFENIB TOSYLATE, RAMUCIRUMAB, BENZONATATE, MIDOSTAURIN, CRENOLANIB, ENMD-2076, TOVETUMAB, OLARATUMAB, ENMD-981693, PACLITAXEL, LINIFANIB, CHEMBL1081312, QUIZARTINIB, IMATINIB, LENVATINIB, ORANTINIB, FORETINIB, CARBOPLATIN, MASITINIB, XL-999, PONATINIB, REGORAFENIB, TELATINIB, SORAFENIB, DOVITINIB, LUCITANIB, DIPHENIDOL, AMUVATINIB, SUNITINIB, NINTE…	5156	10	7
654	ENSG00000134982	APC	SULINDAC, IBUPROFEN, LEUCOVORIN, DASATINIB, CELECOXIB, NICLOSAMIDE, DECITABINE, REGORAFENIB, SIROLIMUS, BINIMETINIB, L-EFLORNITHINE, DACTOLISIB, CHEMBL1213492, PYRVINIUM, ERLOTINIB, FLUOROURACIL, INK-128, VINORELBINE BASE, VANDETANIB, CHEMBL2325503, VANTICTUMAB, TRASTUZUMAB	324	10	8
655	ENSG00000135046	ANXA1	DEXAMETHASONE, TRASTUZUMAB, PREDNISOLONE, PREDNISONE	301	8	3
656	ENSG00000135094	SDS	DEXAMETHASONE	10993	6	3
657	ENSG00000135218	CD36	CHEMBL262489	948	23	13
658	ENSG00000135312	HTR1B	CABERGOLINE, YOHIMBINE, AMINOLEVULINIC ACID	3351	1	1
659	ENSG00000135318	NT5E	DOXORUBICIN, CETUXIMAB, LOVASTATIN	4907	5	5
660	ENSG00000135333	EPHA7	VANDETANIB	2045	2	2
661	ENSG00000135346	CGA	VINBLASTINE	1081	6	5
662	ENSG00000135446	CDK4	RG-547, RIBOCICLIB, CAMPTOTHECIN, AT-7519, VORUCICLIB, ABEMACICLIB, ENMD-981693, DEXAMETHASONE, AZD-5438, PALBOCICLIB, RONICICLIB, ALVOCIDIB	1019	15	12
663	ENSG00000135454	B4GALNT1	DINUTUXIMAB	2583	16	11
664	ENSG00000135605	TEC	IBRUTINIB	100124696	5	3
665	ENSG00000135605	TEC	IBRUTINIB	7006	5	3
666	ENSG00000135679	MDM2	CHEMBL35482	4193	34	25
667	ENSG00000135740	SLC9A5	AMILORIDE	6553	9	5
668	ENSG00000135914	HTR2B	QUINPIROLE, ASPIRIN, YOHIMBINE, CABERGOLINE	3357	1	1
669	ENSG00000136160	EDNRB	LEUPROLIDE, ATRASENTAN, PACLITAXEL	1910	9	4
670	ENSG00000136238	RAC1	VEMURAFENIB, DABRAFENIB	5879	6	2
671	ENSG00000136244	IL6	INTERFERON ALFA-2B, LEVOFLOXACIN, GALLIUM NITRATE, SILTUXIMAB, NELFINAVIR, ARSENIC TRIOXIDE, CLAZAKIZUMAB, MIDOSTAURIN, IFOSFAMIDE	3569	9	6
672	ENSG00000136273	HUS1	CAMPTOTHECIN	3364	9	6
673	ENSG00000136521	NDUFB5	METFORMIN HYDROCHLORIDE	4711	16	9
674	ENSG00000136573	BLK	ILORASERTIB, CHEMBL1229592, NINTEDANIB, ENMD-2076, XL-228, IBRUTINIB, ENMD-981693, DASATINIB	640	7	2
675	ENSG00000136628	EPRS	HALOFUGINONE	2058	6	3
676	ENSG00000136634	IL10	SIROLIMUS, TRETINOIN	3586	3	1
677	ENSG00000136689	IL1RN	METHOTREXATE	3557	9	4
678	ENSG00000136807	CDK9	AZD-5438, ALVOCIDIB, DINACICLIB, AT-7519, BMS-387032, RONICICLIB, SELICICLIB, TG-02	1025	5	2
679	ENSG00000136869	TLR4	NELFINAVIR	7099	5	2
680	ENSG00000136877	FPGS	FLUOROURACIL, RALTITREXED	2356	21	6
681	ENSG00000136930	PSMB7	BORTEZOMIB, CARFILZOMIB, OPROZOMIB	5695	6	2
682	ENSG00000136931	NR5A1	CHEMBL35482, DEXAMETHASONE, DECITABINE	2516	4	4
683	ENSG00000136997	MYC	ALISERTIB, ELSAMITRUCIN, PREXASERTIB, CHEMBL35482, AMG-900, CHEMBL1213492, RONICICLIB, IMATINIB, AZACITIDINE, THIOGUANINE, BRYOSTATIN, SULINDAC, DIETHYLSTILBESTROL, CHEMBL100014, PREDNISONE, VORINOSTAT, VERAPAMIL, CALCITRIOL, DINACICLIB, TEMOZOLOMIDE	4609	9	6
684	ENSG00000137070	IL11RA	OPRELVEKIN	3590	15	9
685	ENSG00000137193	PIM1	QUERCETIN, AZD-1208, SGI-1776, LY-294002, SIROLIMUS, SILMITASERTIB	5292	3	1
686	ENSG00000137203	TFAP2A	NELFINAVIR	7020	19	11
687	ENSG00000137267	TUBB2A	PACLITAXEL, VINBLASTINE, IXABEPILONE, VINCRISTINE, VINORELBINE BASE, TRASTUZUMAB EMTANSINE, COLCHICINE, CROLIBULIN, ENMD-981693, BRENTUXIMAB VEDOTIN, CABAZITAXEL, CHEMBL509507	7280	2	1
688	ENSG00000137275	RIPK1	RESVERATROL	8737	3	1
689	ENSG00000137285	TUBB2B	COLCHICINE, PACLITAXEL, BRENTUXIMAB VEDOTIN, CROLIBULIN, TRASTUZUMAB EMTANSINE, IXABEPILONE, CABAZITAXEL	347733	2	1
690	ENSG00000137332	DDR1	IMATINIB, NILOTINIB	780	22	12
691	ENSG00000137364	TPMT	THIOGUANINE, MERCAPTOPURINE	7172	1	1
692	ENSG00000137563	GGH	THIOGUANINE, BEVACIZUMAB	8836	8	1
693	ENSG00000137673	MMP7	MARIMASTAT, DOXYCYCLINE, PRINOMASTAT, BATIMASTAT	4316	3	1
694	ENSG00000137745	MMP13	PRINOMASTAT, MARIMASTAT	4322	3	3
695	ENSG00000137764	MAP2K5	SELUMETINIB, TRAMETINIB, BINIMETINIB, DABRAFENIB MESYLATE, REFAMETINIB, COBIMETINIB, WX-554, PD-0325901	5607	12	7
696	ENSG00000137801	THBS1	CAMPTOTHECIN, DECITABINE, TRETINOIN, LOVASTATIN, RETINOL	7057	8	2
697	ENSG00000137806	NDUFAF1	METFORMIN HYDROCHLORIDE	51103	4	4
698	ENSG00000137843	PAK6	GSK-690693	56924	17	12
699	ENSG00000137845	ADAM10	ADERBASIB	102	17	8
700	ENSG00000137869	CYP19A1	EXEMESTANE, GENISTEIN, AMINOGLUTETHIMIDE, ATAMESTANE, TESTOLACTONE, ANASTROZOLE, LETROZOLE, QUERCETIN, 2-METHOXYESTRADIOL, IBUPROFEN	1588	20	11
701	ENSG00000138039	LHCGR	CETRORELIX, GTX-758, GOSERELIN	3973	6	5
702	ENSG00000138061	CYP1B1	EXEMESTANE, 2-METHOXYESTRADIOL, ANASTROZOLE, AMINOGLUTETHIMIDE, TOREMIFENE, PACLITAXEL, MEDROXYPROGESTERONE ACETATE, LETROZOLE	1545	7	3
703	ENSG00000138071	ACTR2	ETOPOSIDE	10097	5	5
704	ENSG00000138109	CYP2C9	CELECOXIB, TAMOXIFEN, CYCLOPHOSPHAMIDE	1559	5	1
705	ENSG00000138160	KIF11	LITRONESIB, FILANESIB, CHEMBL481931	3832	1	1
706	ENSG00000138207	RBP4	FENRETINIDE, GENISTEIN	5950	4	2
707	ENSG00000138271	GPR87	CYCLOPHOSPHAMIDE	53836	2	1
708	ENSG00000138356	AOX1	ENILURACIL	316	8	4
709	ENSG00000138363	ATIC	METHOTREXATE	471	14	6
710	ENSG00000138395	CDK15	RONICICLIB, AT-7519, AZD-5438	65061	9	4
711	ENSG00000138413	IDH1	NIRAPARIB, VENETOCLAX, BEVACIZUMAB, DECITABINE, VX-970, DASATINIB, VANDETANIB, AZACITIDINE, SARACATINIB, LOMUSTINE, METFORMIN, OLAPARIB, TEMOZOLOMIDE, GEMCITABINE, RUCAPARIB, TALAZOPARIB	3417	9	4
712	ENSG00000138448	ITGAV	INTETUMUMAB, CYTARABINE, CILENGITIDE, VOLOCIXIMAB, ETARACIZUMAB	3685	8	4
713	ENSG00000138685	FGF2	QUIZARTINIB, FULVESTRANT, VINCRISTINE, SIROLIMUS, CHEMBL262489, ASPIRIN	2247	4	2
714	ENSG00000138735	PDE5A	CHEMBL1697765	8654	12	5
715	ENSG00000138778	CENPE	SORAFENIB	1062	8	5
716	ENSG00000138794	CASP6	STREPTOZOTOCIN	839	8	4
717	ENSG00000138798	EGF	TESEVATINIB, CETUXIMAB, NIMOTUZUMAB	1950	12	3
718	ENSG00000139083	ETV6	CHEMBL401930, CHEMBL21156, ASPARAGINASE, LOXO-101, HMPL-523, LESTAURTINIB, ALTIRATINIB, MIDOSTAURIN, CRIZOTINIB, AZD-4547, BMS-754807, IDARUBICIN, IMATINIB, ENTRECTINIB	2120	5	3
719	ENSG00000139144	PIK3C2G	SONOLISIB, APITOLISIB, SF-1126, PICTILISIB, PI-103, ALPELISIB, COPANLISIB, QUERCETIN, GSK-2636771, BUPARLISIB, PF-04691502, DACTOLISIB, GEDATOLISIB, PILARALISIB (CHEMBL3218575), VOXTALISIB	5288	7	5
720	ENSG00000139180	NDUFA9	METFORMIN HYDROCHLORIDE	4704	9	3
721	ENSG00000139318	DUSP6	TRETINOIN, TRAMETINIB	1848	5	4
722	ENSG00000139567	ACVRL1	PANULISIB, DELANTERCEPT	94	8	6
723	ENSG00000139618	BRCA2	PHENYLTHIOUREA, PACLITAXEL, OLAPARIB, VELIPARIB, CARBOPLATIN, NIRAPARIB, ETOPOSIDE, AZD-6738, CHEMBL123904, VINORELBINE BASE, CHLORAMBUCIL, EVEROLIMUS, EVOFOSFAMIDE, CEDIRANIB, IRINOTECAN, RUCAPARIB, TALAZOPARIB, METFORMIN, QUARFLOXIN, CYCLOPHOSPHAMIDE, VX-970	675	7	3
724	ENSG00000139687	RB1	EVEROLIMUS, PALBOCICLIB, TRICHOSTATIN, DEXAMETHASONE, TOPOTECAN, LORLATINIB, TRETINOIN, MERCAPTOPURINE, PICTILISIB, VORINOSTAT, INK-128, FOSTAMATINIB, RIBOCICLIB, SIROLIMUS, ASPARAGINASE, ENTINOSTAT, BORTEZOMIB, TRAMETINIB, METHOTREXATE, RG-547, PREDNISOLONE	5925	8	2
725	ENSG00000139842	CUL4A	THALIDOMIDE, POMALIDOMIDE, LENALIDOMIDE	8451	12	4
726	ENSG00000139874	SSTR1	OCTREOTIDE, STREPTOZOTOCIN, PASIREOTIDE, CHEMBL539934, LANREOTIDE	6751	1	1
727	ENSG00000140009	ESR2	AFIMOXIFENE (CHEMBL489), CHLOROTRIANISENE, DIETHYLSTILBESTROL, TAMOXIFEN, EXEMESTANE, TRILOSTANE, FULVESTRANT, TOREMIFENE, SR16234 (CHEMBL3545210), ESTRAMUSTINE, GENISTEIN, SIVIFENE	2100	13	8
728	ENSG00000140332	TLE3	PACLITAXEL, DOCETAXEL	7090	26	20
729	ENSG00000140443	IGF1R	CERITINIB, TEPROTUMUMAB, ERLOTINIB, DALOTUZUMAB, BIIB-022, GANITUMAB, BRIGATINIB, BMS-754807, PICROPODOPHYLLOTOXIN, ROBATUMUMAB, CHEMBL401930, XL-228, FIGITUMUMAB, CHEMBL458997, AZD-4547, AVE-1642, AEW-541, LINSITINIB, CIXUTUMUMAB	3480	17	6
730	ENSG00000140459	CYP11A1	MITOTANE, AMINOGLUTETHIMIDE	1583	10	7
731	ENSG00000140464	PML	TRETINOIN, ARSENIC, VOLASERTIB, ARSENIC TRIOXIDE	5371	22	16
732	ENSG00000140465	CYP1A1	DAUNORUBICIN, 2-METHOXYESTRADIOL, DOXORUBICIN, VALPROIC ACID, QUERCETIN	1543	10	6
733	ENSG00000140505	CYP1A2	RUCAPARIB, ALBENDAZOLE, DIETHYLSTILBESTROL, THALIDOMIDE, IBUPROFEN, FULVESTRANT	1544	1	1
734	ENSG00000140521	POLG	VALPROIC ACID	5428	24	14
735	ENSG00000140538	NTRK3	ALTIRATINIB, AZD-6918, LOXO-101, MIDOSTAURIN, ENTRECTINIB, PLX-3397, LESTAURTINIB	4916	21	12
736	ENSG00000140564	FURIN	PIRFENIDONE	5045	8	4
737	ENSG00000140675	SLC5A2	GLUFOSFAMIDE	6524	9	3
738	ENSG00000140990	NDUFB10	METFORMIN HYDROCHLORIDE	4716	5	4
739	ENSG00000140992	PDPK1	AR-12, CHEMBL1765740, CELECOXIB, CHEMBL1236539	5170	17	9
740	ENSG00000141433	ADCYAP1	STREPTOZOTOCIN	116	4	1
741	ENSG00000141505	ASGR1	DACARBAZINE, AMILORIDE	432	9	7
742	ENSG00000141506	PIK3R5	ALPELISIB, APITOLISIB, AZD-6482, PILARALISIB (CHEMBL3218575), GSK-2636771, GEDATOLISIB, BUPARLISIB HYDROCHLORIDE, COPANLISIB, ZSTK-474, SF-1126, OMIPALISIB, PI-103, DACTOLISIB, PANULISIB, TASELISIB, LY-3023414, DS-7423, RG-7666, QUERCETIN, BUPARLISIB, SONOLISIB, VOXTALISIB, VS-5584, PICTILISIB, GSK-1059615, PA-799, PF-04691502	23533	20	6
743	ENSG00000141510	TP53	PIMASERTIB, PD-0325901, TEMOZOLOMIDE, TIRAPAZAMINE, VX-970, DOCETAXEL, CHEMBL376408, RITUXIMAB, INTERFERON ALFA-2B, DASATINIB, AZD-6482, FLUOROURACIL, PF-04217903, AZD-7762, DEMCIZUMAB, DUVELISIB, CHEMBL392068, PUROMYCIN, PRAMLINTIDE, CRIZOTINIB, CHEMBL303958, CETUXIMAB, BEVACIZUMAB, DACTOLISIB, SP-600125, IRINOTECAN, BORTEZOMIB, ENCORAFENIB, RG-547, DOXORUBICIN, TANESPIMYCIN, ABEMACICLIB, PHA-68…	7157	28	22
744	ENSG00000141526	SLC16A3	STREPTOZOTOCIN	9123	22	11
745	ENSG00000141564	RPTOR	INK-128, OSI-027, AZD-8055	57521	11	5
746	ENSG00000141582	CBX4	K-252A	8535	4	3
747	ENSG00000141646	SMAD4	PACLITAXEL, FLUOROURACIL, GEMCITABINE, CETUXIMAB, INK-128, CRIZOTINIB, IMATINIB, CARBOPLATIN, ALECTINIB, IRINOTECAN	4089	17	10
748	ENSG00000141682	PMAIP1	BORTEZOMIB	5366	3	2
749	ENSG00000141736	ERBB2	S-222611, PANITUMUMAB, POZIOTINIB, PHENYLTHIOUREA, CRIZOTINIB, DOXORUBICIN, CI-1040, SUNITINIB, OLAPARIB, CAPECITABINE, LAPATINIB DITOSYLATE, GEDATOLISIB, TRASTUZUMAB EMTANSINE, FLUOROURACIL, CUDC-907, COPANLISIB, RAMUCIRUMAB, AEE-788, SIROLIMUS, BGB-283, PALBOCICLIB, TRASTUZUMAB, DIETHYLSTILBESTROL, T-DM1, PA-799, CYCLOPHOSPHAMIDE, METFORMIN, AC-480, LEUCOVORIN, AT-13148, TESEVATINIB, IPATASERTI…	2064	22	12
750	ENSG00000141837	CACNA1A	VERAPAMIL, CELECOXIB	773	59	25
751	ENSG00000141867	BRD4	TRICHOSTATIN, DOCETAXEL, FEDRATINIB, BI-2536, LY-294002, CHEMBL2017291	23476	12	6
752	ENSG00000142166	IFNAR1	INTERFERON ALFA, INTERFERON ALFA-2A, INTERFERON BETA-1A, INTERFERON ALFA-2B, INTERFERON ALFA-N3, INTERFERON ALFACON-1	3454	3	2
753	ENSG00000142178	SIK1	DASATINIB, BOSUTINIB, DABRAFENIB	150094	6	1
754	ENSG00000142192	APP	HYDROXYCHLOROQUINE, DAUNORUBICIN	351	17	10
755	ENSG00000142208	AKT1	PICTILISIB, ARQ-092, TEMSIROLIMUS, ENZASTAURIN, XL-418, MK-2206, UPROSERTIB, GSK-690693, AZD-4547, AFURESERTIB, OMIPALISIB, SIROLIMUS, AZD-5363, BAY-1125976, AFURESERTIB HYDROCHLORIDE, PERIFOSINE, CETUXIMAB, ALPELISIB, A-443654, NELFINAVIR, IRINOTECAN, IPATASERTIB, ARSENIC TRIOXIDE, GEMCITABINE, EVEROLIMUS, VEMURAFENIB, DOXORUBICIN, SORAFENIB, LY-2780301, MSC-2363318A, APITOLISIB, PACLITAXEL, TRI…	207	19	5
756	ENSG00000142273	CBLC	OLAPARIB	23624	4	2
757	ENSG00000142319	SLC6A3	METHYLPHENIDATE, PHENMETRAZINE	6531	3	1
758	ENSG00000142494	SLC47A1	METFORMIN	55244	14	6
759	ENSG00000142507	PSMB6	BORTEZOMIB, OPROZOMIB, CARFILZOMIB	5694	5	3
760	ENSG00000142515	KLK3	VINBLASTINE, ETOPOSIDE, BICALUTAMIDE, DOCETAXEL, TAMOXIFEN, ABARELIX, NILUTAMIDE, TRETINOIN, GENISTEIN, ESTRAMUSTINE, FLUTAMIDE, TOPSALYSIN, MEGESTROL ACETATE, OCTREOTIDE	354	16	12
761	ENSG00000142583	SLC2A5	STREPTOZOTOCIN, GLUFOSFAMIDE	6518	10	6
762	ENSG00000142627	EPHA2	VANDETANIB, REGORAFENIB, DASATINIB	1969	4	1
763	ENSG00000142657	PGD	DACARBAZINE	5226	10	6
764	ENSG00000142731	PLK4	AXITINIB, PENTANAL	10733	11	6
765	ENSG00000142875	PRKACB	GSK-690693	5567	19	17
766	ENSG00000142949	PTPRF	ERLOTINIB HYDROCHLORIDE	5792	16	7
767	ENSG00000142973	CYP4B1	THALIDOMIDE, DOCETAXEL	1580	15	8
768	ENSG00000143105	KCNA10	VERAPAMIL	3744	1	1
769	ENSG00000143106	PSMA5	OPROZOMIB, CARFILZOMIB, BORTEZOMIB	5686	6	2
770	ENSG00000143167	GPA33	KRN-330	10223	4	3
771	ENSG00000143171	RXRG	TRETINOIN, IRX-4204, ALITRETINOIN, BEXAROTENE	6258	4	2
772	ENSG00000143217	NECTIN4	ASG-22ME, ENFORTUMAB VEDOTIN	81607	2	1
773	ENSG00000143226	FCGR2A	CYCLOPHOSPHAMIDE, IBRITUMOMAB TIUXETAN, BEVACIZUMAB, TRASTUZUMAB, PACLITAXEL, GEMTUZUMAB OZOGAMICIN, ALEMTUZUMAB, CETUXIMAB, TOSITUMOMAB, RITUXIMAB	2212	14	6
774	ENSG00000143322	ABL2	DASATINIB, XL-228, SARACATINIB, IMATINIB, NILOTINIB, BOSUTINIB	27	11	8
775	ENSG00000143384	MCL1	CARBOPLATIN, DOCETAXEL, SIROLIMUS, ISOSORBIDE, CHEMBL1213492, VENETOCLAX, ASPIRIN, CAMPTOTHECIN	4170	4	3
776	ENSG00000143387	CTSK	BALICATIB, ODANACATIB	1513	3	2
777	ENSG00000143546	S100A8	METHOTREXATE	6279	3	1
778	ENSG00000143549	TPM3	METHOTREXATE, THIOGUANINE	7170	23	14
779	ENSG00000143622	RIT1	SELUMETINIB, PICTILISIB	6016	6	5
780	ENSG00000143799	PARP1	INIPARIB, TALAZOPARIB, NIRAPARIB, CHEMBL123978, RUCAPARIB, VELIPARIB, CHEMBL123904, OLAPARIB	142	10	3
781	ENSG00000143819	EPHX1	DOCETAXEL	2052	6	3
782	ENSG00000143924	EML4	TAE-684, BRIGATINIB, ENTRECTINIB, CRIZOTINIB, NVP-AUY922, LORLATINIB, CERITINIB, AFATINIB, X-396, CHEMBL458997, ASP-3026, SIROLIMUS, ALECTINIB	27436	8	3
783	ENSG00000144381	HSPD1	CETRORELIX	3329	14	8
784	ENSG00000144476	ACKR3	PLERIXAFOR	57007	2	2
785	ENSG00000144481	TRPM8	D-3263	79054	14	7
786	ENSG00000144744	UBA3	PEVONEDISTAT	9039	13	6
787	ENSG00000144891	AGTR1	DEXAMETHASONE, GENISTEIN	185	9	3
788	ENSG00000145216	FIP1L1	IMATINIB	81608	13	6
789	ENSG00000145242	EPHA5	VANDETANIB	2044	6	6
790	ENSG00000145321	GC	ASPIRIN	2638	8	5
791	ENSG00000145386	CCNA2	CORDYCEPIN, SURAMIN, GENISTEIN	890	2	1
792	ENSG00000145431	PDGFC	SUNITINIB	56034	9	4
793	ENSG00000145494	NDUFS6	METFORMIN HYDROCHLORIDE	4726	3	2
794	ENSG00000145545	SRD5A1	FINASTERIDE	6715	4	3
795	ENSG00000145632	PLK2	BI-2536, NMS-1286937	10769	15	2
796	ENSG00000145675	PIK3R1	GEDATOLISIB, ZSTK-474, QUERCETIN, BUPARLISIB, COPANLISIB, PANULISIB, GSK-2636771, SF-1126, LY-3023414, VOXTALISIB, VS-5584, OMIPALISIB, RG-7666, TASELISIB, SONOLISIB, AZD-6482, DACTOLISIB, BUPARLISIB HYDROCHLORIDE, GSK-1059615, PILARALISIB (CHEMBL3218575), PF-04691502, PICTILISIB, DS-7423, APITOLISIB, PA-799, ALPELISIB, PI-103	5295	16	10
797	ENSG00000145888	GLRA1	PANITUMUMAB	2741	4	3
798	ENSG00000146469	VIP	FLUTAMIDE	7432	3	3
799	ENSG00000146648	EGFR	SORAFENIB, CAPMATINIB, SELUMETINIB, PELITINIB, AMG-337, BUPARLISIB, TRASTUZUMAB, ICOTINIB, ALVOCIDIB, MOMELOTINIB, GELDANAMYCIN, NITROGLYCERIN, DEPATUXIZUMAB MAFODOTIN, PF-00477736, CHEMBL1765740, BOSUTINIB, S-222611, AC-480, ERLOTINIB HYDROCHLORIDE, LAPATINIB, CEP-32496, SAPITINIB, BGB-283, LAPATINIB DITOSYLATE, TEMSIROLIMUS, PEMBROLIZUMAB, CHEMBL1229592, GEFITINIB, CHEMBL2141478, DURVALUMAB, OL…	1956	11	7
800	ENSG00000146678	IGFBP1	DEXAMETHASONE, STREPTOZOTOCIN, OCTREOTIDE, SIROLIMUS	3484	3	3
801	ENSG00000146904	EPHA1	VANDETANIB	2041	7	1
802	ENSG00000147099	HDAC8	SODIUM PHENYLBUTYRATE, CUDC-907, MOCETINOSTAT, CHEMBL1213492, VALPROIC ACID, ENTINOSTAT, PANOBINOSTAT, CUDC-101, CHEMBL1801250, TRICHOSTATIN, CHEMBL191482, ROMIDEPSIN, DACINOSTAT, BELINOSTAT, ABEXINOSTAT, VORINOSTAT, CHEMBL100014, CHEMBL1851943, RICOLINOSTAT	55869	18	15
803	ENSG00000147123	NDUFB11	METFORMIN HYDROCHLORIDE	54539	2	2
804	ENSG00000147133	TAF1	DOXORUBICIN	6872	20	7
805	ENSG00000147168	IL2RG	HUMAN INTERLEUKIN-2, DENILEUKIN DIFTITOX	3561	9	6
806	ENSG00000147246	HTR2C	QUINPIROLE, CABERGOLINE, YOHIMBINE	3358	3	2
807	ENSG00000147262	GPR119	DEXAMETHASONE, PREDNISOLONE	139760	1	1
808	ENSG00000147437	GNRH1	GOSERELIN, AMINOGLUTETHIMIDE, LEUPROLIDE, ABARELIX, OZARELIX	2796	2	1
809	ENSG00000147647	DPYS	DEXRAZOXANE	1807	8	3
810	ENSG00000147684	NDUFB9	METFORMIN HYDROCHLORIDE	4715	7	4
811	ENSG00000147813	NAPRT	CHEMBL2420629	93100	14	7
812	ENSG00000147883	CDKN2B	PALBOCICLIB	1030	3	2
813	ENSG00000147889	CDKN2A	GSK-461364, CRIZOTINIB, INK-128, ALVOCIDIB, PACLITAXEL, ABEMACICLIB, CHEMBL1231206, GEMCITABINE, TRAMETINIB, PF-00477736, LETROZOLE, ILORASERTIB, RIBOCICLIB, IMATINIB, HMN-214, CARBOPLATIN, RONICICLIB, ALECTINIB, PALBOCICLIB, PANITUMUMAB	1029	14	8
814	ENSG00000147955	SIGMAR1	RIMCAZOLE	10280	7	4
815	ENSG00000148053	NTRK2	MK-2461, AZD-6918, LESTAURTINIB, ENTRECTINIB, DOXORUBICIN, ALTIRATINIB, LOXO-101	4915	8	5
816	ENSG00000148218	ALAD	AMINOLEVULINIC ACID	210	9	4
817	ENSG00000148344	PTGES	BEVACIZUMAB	9536	2	1
818	ENSG00000148400	NOTCH1	DOCETAXEL, PREDNISOLONE, DEXAMETHASONE, RIBOCICLIB, ASPARAGINASE, REGN-421, PACLITAXEL, NIROGACESTAT, EVEROLIMUS, BORTEZOMIB, METHOTREXATE, MERCAPTOPURINE, TEMOZOLOMIDE, BRONTICTUZUMAB	4851	5	1
819	ENSG00000148408	CACNA1B	CELECOXIB, VERAPAMIL	774	7	7
820	ENSG00000148516	ZEB1	SALINOMYCIN, DOXORUBICIN	6935	25	10
821	ENSG00000148660	CAMK2G	BOSUTINIB	818	14	9
822	ENSG00000148680	HTR7	CABERGOLINE, DEXAMETHASONE	3363	3	3
823	ENSG00000148773	MKI67	SUNITINIB	4288	5	2
824	ENSG00000148795	CYP17A1	ENZALUTAMIDE, ABIRATERONE ACETATE, GALETERONE, ORTERONEL, ABIRATERONE	1586	8	1
825	ENSG00000148834	GSTO1	ARSENIC TRIOXIDE	9446	7	5
826	ENSG00000148926	ADM	CHEMBL35482	133	8	5
827	ENSG00000149295	DRD2	YOHIMBINE, PALBOCICLIB, CABERGOLINE, QUINPIROLE	1813	10	6
828	ENSG00000149305	HTR3B	GRANISETRON	9177	3	3
829	ENSG00000149311	ATM	AZD-6738, TRAMETINIB, FLUDARABINE, IBRUTINIB, BINIMETINIB, PACLITAXEL, KU-55933, OLAPARIB, IRINOTECAN, TALAZOPARIB, RUCAPARIB, EVEROLIMUS, VANDETANIB, SELUMETINIB, VELIPARIB, VX-970, NIRAPARIB, AZD-6482, TEMOZOLOMIDE, CHEMBL1086377, CHEMBL188678, VALPROIC ACID, QUINPIROLE, BENDAMUSTINE	472	30	9
830	ENSG00000149418	ST14	SURAMIN	6768	4	1
831	ENSG00000149534	MS4A2	TOSITUMOMAB, GEMCITABINE	2206	4	3
832	ENSG00000149554	CHEK1	RABUSERTIB, OLAPARIB, GEMTUZUMAB OZOGAMICIN, PREXASERTIB, AZD-7762, PF-00477736, CHEMBL1236539, GEMCITABINE, RG-7602, XL-844	1111	18	13
833	ENSG00000149591	TAGLN	AZACITIDINE	6876	8	3
834	ENSG00000149968	MMP3	PRINOMASTAT, MARIMASTAT	4314	3	3
835	ENSG00000150093	ITGB1	VOLOCIXIMAB, INTETUMUMAB, ETARACIZUMAB, PF-04605412	3688	19	15
836	ENSG00000150337	FCGR1A	TRASTUZUMAB, METHYL AMINOLEVULINATE, TOSITUMOMAB, PHOTOFRIN, ALEMTUZUMAB, CETUXIMAB, IBRITUMOMAB TIUXETAN, BEVACIZUMAB, RITUXIMAB, GEMTUZUMAB OZOGAMICIN	2209	4	2
837	ENSG00000150593	PDCD4	PACLITAXEL	27250	11	3
838	ENSG00000150594	ADRA2A	CABERGOLINE, YOHIMBINE	150	1	1
839	ENSG00000150630	VEGFC	SORAFENIB TOSYLATE, LENALIDOMIDE, BEVACIZUMAB	7424	2	1
840	ENSG00000150782	IL18	COLCHICINE, TACROLIMUS, MYCOPHENOLIC ACID	3606	6	2
841	ENSG00000151062	CACNA2D4	CELECOXIB	93589	26	13
842	ENSG00000151067	CACNA1C	CELECOXIB, VERAPAMIL	775	31	27
843	ENSG00000151247	EIF4E	ETOPOSIDE, HYDROXYUREA, SIROLIMUS	1977	11	6
844	ENSG00000151365	THRSP	STREPTOZOTOCIN, DEXAMETHASONE	7069	1	1
845	ENSG00000151366	NDUFC2	METFORMIN HYDROCHLORIDE	4718	5	5
846	ENSG00000151376	ME3	ASPIRIN	10873	12	7
847	ENSG00000151577	DRD3	YOHIMBINE, QUINPIROLE, CABERGOLINE	1814	4	2
848	ENSG00000151617	EDNRA	NEBENTAN, ZIBOTENTAN, ATRASENTAN, ASPIRIN	1909	7	4
849	ENSG00000151623	NR3C2	DEXAMETHASONE, PREDNISOLONE	4306	9	4
850	ENSG00000151665	PIGF	AFLIBERCEPT	5281	7	5
851	ENSG00000151694	ADAM17	ADERBASIB	6868	4	3
852	ENSG00000151704	KCNJ1	YOHIMBINE	3758	7	3
853	ENSG00000151790	TDO2	DEXAMETHASONE	6999	8	3
854	ENSG00000152086	TUBA3E	COLCHICINE, PACLITAXEL, TRASTUZUMAB EMTANSINE, CROLIBULIN, CABAZITAXEL, BRENTUXIMAB VEDOTIN, IXABEPILONE	112714	1	1
855	ENSG00000152207	CYSLTR2	URACIL MUSTARD	57105	5	2
856	ENSG00000152256	PDK1	CELECOXIB, AR-12, CHEMBL3186849	5163	9	6
857	ENSG00000152266	PTH	TRILOSTANE, PUROMYCIN, ASPIRIN, BRYOSTATIN, GALLIUM NITRATE, HYDROXYUREA	5741	2	1
858	ENSG00000152402	GUCY1A2	NITROGLYCERIN	2977	3	3
859	ENSG00000152495	CAMK4	GEMCITABINE	814	13	4
860	ENSG00000152661	GJA1	RETINOL, BLEOMYCIN (CHEMBL3039590)	2697	1	1
861	ENSG00000152904	GGPS1	MINODRONIC ACID	9453	8	4
862	ENSG00000153094	BCL2L11	IMATINIB, CHEMBL387187	10018	25	17
863	ENSG00000153208	MERTK	BMS-777607, MK-2461	10461	7	5
864	ENSG00000153707	PTPRD	TEPROTUMUMAB, CUCURBITACIN I, CIXUTUMUMAB	5789	15	10
865	ENSG00000153922	CHD1	EPIRUBICIN	1105	12	4
866	ENSG00000153956	CACNA2D1	CELECOXIB	781	12	4
867	ENSG00000154229	PRKCA	GSK-690693, MIDOSTAURIN, APRINOCARSEN SODIUM, TAMOXIFEN, CHEMBL1236539, ENZASTAURIN, BRYOSTATIN, GO-6976, QUERCETIN	5578	5	3
868	ENSG00000154611	PSMA8	OPROZOMIB, BORTEZOMIB, CARFILZOMIB	143471	5	5
869	ENSG00000154727	GABPA	QUERCETIN	2551	3	1
870	ENSG00000154736	ADAMTS5	BATIMASTAT	11096	1	1
871	ENSG00000154764	WNT7A	DIETHYLSTILBESTROL	7476	3	1
872	ENSG00000154803	FLCN	EVEROLIMUS	201163	10	4
873	ENSG00000154928	EPHB1	VANDETANIB	2047	12	7
874	ENSG00000155111	CDK19	LINIFANIB, PLX-3397, PONATINIB, SORAFENIB, AT-7519, RONICICLIB, AZD-5438	23097	8	5
875	ENSG00000155760	FZD7	VANTICTUMAB	8324	1	1
876	ENSG00000155792	DEPTOR	OSI-027, AZD-8055, INK-128	64798	3	2
877	ENSG00000155975	VPS37A	CETUXIMAB	137492	11	8
878	ENSG00000156006	NAT2	DOCETAXEL, ASPIRIN, CYCLOPHOSPHAMIDE, INTERFERON ALFA-2A, THALIDOMIDE, PACLITAXEL, PYRAZINAMIDE	10	2	2
879	ENSG00000156052	GNAQ	ENZASTAURIN, SELUMETINIB, BINIMETINIB, U-0126, OMIPALISIB, TAK-733, REFAMETINIB, TRAMETINIB, PD-0325901, PLX-4720, VERTEPORFIN, EVEROLIMUS	2776	2	2
880	ENSG00000156103	MMP16	MARIMASTAT, BATIMASTAT	4325	4	2
881	ENSG00000156110	ADK	BUSULFAN, LOMUSTINE, DACARBAZINE, BLEOMYCIN (CHEMBL3039590)	132	6	4
882	ENSG00000156136	DCK	CAMPTOTHECIN, FLUDARABINE, CLADRIBINE	1633	6	5
883	ENSG00000156345	CDK20	AZD-5438, AT-7519, RONICICLIB	23552	10	5
884	ENSG00000156711	MAPK13	DORAMAPIMOD, PIRFENIDONE, ARRY-797	5603	5	3
885	ENSG00000156738	MS4A1	TOSITUMOMAB, OBINUTUZUMAB, RITUXIMAB, LFB-R603, IBRITUMOMAB TIUXETAN, OFATUMUMAB	931	12	6
886	ENSG00000156958	GALK2	FINASTERIDE	2585	22	15
887	ENSG00000157005	SST	ASPIRIN, VALPROIC ACID, STREPTOZOTOCIN	6750	1	1
888	ENSG00000157017	GHRL	CELECOXIB, ANAKINRA	51738	15	8
889	ENSG00000157103	SLC6A1	OFLOXACIN	6529	41	2
890	ENSG00000157168	NRG1	AFATINIB, BEVACIZUMAB, MYCOPHENOLIC ACID, CARBOPLATIN, PATRITUMAB, DACTINOMYCIN, DEXAMETHASONE, TAMOXIFEN, CHEMBL35482, AV-203, CETUXIMAB, VINCRISTINE, COLCHICINE, GEMCITABINE, PACLITAXEL, LAPATINIB, GENISTEIN, CYTARABINE, ASPIRIN	3084	22	18
891	ENSG00000157184	CPT2	RESVERATROL, CELECOXIB, IBUPROFEN, ASPIRIN	1376	12	9
892	ENSG00000157219	HTR5A	YOHIMBINE	3361	2	1
893	ENSG00000157227	MMP14	PRINOMASTAT, MARIMASTAT	4323	6	3
894	ENSG00000157240	FZD1	VANTICTUMAB	8321	1	1
895	ENSG00000157388	CACNA1D	VERAPAMIL, CELECOXIB	776	31	15
896	ENSG00000157404	KIT	CYTARABINE, LINIFANIB, AMUVATINIB, AXITINIB, OSI-930, CRENOLANIB, IMATINIB MESYLATE, CHEMBL2325503, TANDUTINIB, MK-2206, XL-820, DOVITINIB, SORAFENIB TOSYLATE, IMATINIB, QUIZARTINIB, TRAMETINIB, TELATINIB, MOTESANIB, PONATINIB, CEDIRANIB, NILOTINIB, PLX-3397, PD-0325901, ENMD-2076, LENVATINIB, REGORAFENIB, PAZOPANIB, DIPHENIDOL, LUCITANIB, SORAFENIB, MASITINIB, MIDOSTAURIN, BEVACIZUMAB, PEMBROLIZ…	3815	4	2
897	ENSG00000157445	CACNA2D3	CELECOXIB	55799	12	6
898	ENSG00000157514	TSC22D3	DEXAMETHASONE	1831	17	14
899	ENSG00000157764	BRAF	BEVACIZUMAB, OMIPALISIB, AZD-6482, LENVATINIB, PD-0325901, ARQ-092, NERATINIB, VORUCICLIB, PIMASERTIB, UPROSERTIB, SB590885, DABRAFENIB MESYLATE, CI-1040, OBATOCLAX, RG-7256, BUPARLISIB, RIBOCICLIB, PLX-8394, PALBOCICLIB, DASATINIB, SORAFENIB TOSYLATE, EVEROLIMUS, REGORAFENIB, IMATINIB, SELUMETINIB, PANOBINOSTAT, CHEMBL1231206, LY-3009120, PHENMETRAZINE, COBIMETINIB, PICTILISIB, CHEMBL2204502, AE…	673	21	4
900	ENSG00000158125	XDH	ENILURACIL, MITOMYCIN, QUERCETIN, VINCRISTINE	7498	3	1
901	ENSG00000158169	FANCC	MITOMYCIN, CHLORAMBUCIL, GEMCITABINE, MELPHALAN	2176	12	3
902	ENSG00000158402	CDC25C	QUERCETIN, FLUOROURACIL	995	9	6
903	ENSG00000158825	CDA	GEMCITABINE, CALCITRIOL, CYTARABINE, PHENYLTHIOUREA	978	2	1
904	ENSG00000158864	NDUFS2	METFORMIN HYDROCHLORIDE	4720	15	2
905	ENSG00000159110	IFNAR2	INTERFERON ALFA-2A, INTERFERON BETA-1A, INTERFERON ALFACON-1, INTERFERON ALFA-N3, INTERFERON ALFA-2B	3455	10	8
906	ENSG00000159131	GART	PEMETREXED (CHEMBL1201258)	2618	18	8
907	ENSG00000159216	RUNX1	DOXORUBICIN, DIPHENHYDRAMINE HYDROCHLORIDE, CYTARABINE	861	17	9
908	ENSG00000159251	ACTC1	DEXAMETHASONE	70	3	1
909	ENSG00000159352	PSMD4	CARFILZOMIB, TALAZOPARIB, OPROZOMIB, BORTEZOMIB	5710	12	6
910	ENSG00000159377	PSMB4	OPROZOMIB, BORTEZOMIB, CARFILZOMIB	5692	7	1
911	ENSG00000159403	C1R	TRASTUZUMAB, BEVACIZUMAB, GEMTUZUMAB OZOGAMICIN, IBRITUMOMAB TIUXETAN, RITUXIMAB, ALEMTUZUMAB, CETUXIMAB, TOSITUMOMAB	715	14	9
912	ENSG00000159459	UBR1	DEXAMETHASONE	197131	12	8
913	ENSG00000159593	NAE1	PEVONEDISTAT	8883	22	14
914	ENSG00000159763	PIP	TAMOXIFEN	5304	1	1
915	ENSG00000160013	PTGIR	ILOPROST	5739	6	5
916	ENSG00000160180	TFF3	AMINOGLUTETHIMIDE, TAMOXIFEN	7033	4	3
917	ENSG00000160194	NDUFV3	METFORMIN HYDROCHLORIDE	4731	4	2
918	ENSG00000160200	CBS	ARSENIC	875	17	5
919	ENSG00000160211	G6PD	NALIDIXIC ACID, DABRAFENIB, TRIAPINE, BUSULFAN, TRAMETINIB, PREDNISOLONE, CARMUSTINE	2539	12	6
920	ENSG00000160255	ITGB2	CYCLOPHOSPHAMIDE, COLCHICINE, TRETINOIN, THALIDOMIDE, PREDNISONE	3689	24	13
921	ENSG00000160285	LSS	MEDROXYPROGESTERONE ACETATE	4047	11	5
922	ENSG00000160307	S100B	STREPTOZOTOCIN	6285	3	2
923	ENSG00000160447	PKN3	QUERCETIN	29941	3	1
924	ENSG00000160584	SIK3	DASATINIB, BOSUTINIB	23387	13	6
925	ENSG00000160654	CD3G	BLINATUMOMAB, CATUMAXOMAB	917	7	3
926	ENSG00000160712	IL6R	OPRELVEKIN, TOCILIZUMAB, FLUOROURACIL, THALIDOMIDE	3570	8	6
927	ENSG00000160741	CRTC2	VOXTALISIB, INK-128, DACTOLISIB, GEDATOLISIB	200186	10	4
928	ENSG00000160752	FDPS	MINODRONIC ACID	2224	21	6
929	ENSG00000160801	PTH1R	DEXAMETHASONE	5745	8	4
930	ENSG00000160867	FGFR4	BRIVANIB, JNJ-42756493, PD-173074, AZD-4547, LY-2874455, PONATINIB, INFIGRATINIB, XL-999, ENMD-2076, DOVITINIB, ARQ-087, ORANTINIB, ENMD-981693, NINTEDANIB, BAY-1163877	2264	16	9
931	ENSG00000160868	CYP3A4	IMATINIB, CHEMBL401930, TOREMIFENE, VERAPAMIL, DOXORUBICIN, CELECOXIB, AMG-337, HYDROXYUREA, LOVASTATIN, TAMOXIFEN, VINCRISTINE, DOCETAXEL, PACLITAXEL, ERLOTINIB, FLUOROURACIL, IXABEPILONE, TRICHOSTATIN, SIROLIMUS, GENISTEIN, CYCLOPHOSPHAMIDE, FINASTERIDE	1576	4	3
932	ENSG00000160882	CYP11B1	MITOTANE	1584	5	4
933	ENSG00000160951	PTGER1	IBUPROFEN, ILOPROST	5731	1	1
934	ENSG00000161057	PSMC2	CARFILZOMIB, BORTEZOMIB, OPROZOMIB	5701	6	2
935	ENSG00000161638	ITGA5	CILENGITIDE, VOLOCIXIMAB, PF-04605412, ETARACIZUMAB	3678	13	4
936	ENSG00000162009	SSTR5	LANREOTIDE, VAPREOTIDE, OCTREOTIDE, PASIREOTIDE	6755	1	1
937	ENSG00000162341	TPCN2	VERAPAMIL	219931	9	5
938	ENSG00000162409	PRKAA2	METFORMIN HYDROCHLORIDE	5563	2	2
939	ENSG00000162434	JAK1	MOMELOTINIB, RUXOLITINIB PHOSPHATE, TOFACITINIB CITRATE, CHEMBL21156, PACRITINIB, ENZASTAURIN, XL-019, PEMBROLIZUMAB, RUXOLITINIB, TOFACITINIB, AZD-1480, TG-02, FEDRATINIB	3716	6	1
940	ENSG00000162551	ALPL	TRETINOIN	249	7	4
941	ENSG00000162572	SCNN1D	AMILORIDE	6339	8	6
942	ENSG00000162692	VCAM1	DEXAMETHASONE, MERCAPTOPURINE	7412	5	4
943	ENSG00000162711	NLRP3	ANAKINRA	114548	10	4
944	ENSG00000162733	DDR2	REGORAFENIB, SORAFENIB, DASATINIB, ERLOTINIB, IMATINIB, NILOTINIB	4921	6	5
945	ENSG00000162736	NCSTN	NIROGACESTAT	23385	14	8
946	ENSG00000162747	FCGR3B	PREDNISOLONE, THALIDOMIDE, DOXORUBICIN, PUROMYCIN, ALEMTUZUMAB, TRASTUZUMAB, CETUXIMAB, BEVACIZUMAB, IBRITUMOMAB TIUXETAN, GEMTUZUMAB OZOGAMICIN, TOSITUMOMAB, METHOTREXATE, CYTARABINE, RITUXIMAB, GELDANAMYCIN	2215	9	6
947	ENSG00000162889	MAPKAPK2	CHEMBL1231206, AT-13148	9261	4	2
948	ENSG00000162992	NEUROD1	CHEMBL35482	4760	2	1
949	ENSG00000163106	HPGDS	NOCODAZOLE	27306	3	1
950	ENSG00000163114	PDHA2	CHEMBL3186849	5161	1	1
951	ENSG00000163131	CTSS	ODANACATIB	1520	6	5
952	ENSG00000163217	BMP10	DELANTERCEPT	27302	1	1
953	ENSG00000163221	S100A12	METHOTREXATE, AMLEXANOX	6283	1	1
954	ENSG00000163251	FZD5	VANTICTUMAB	7855	1	1
955	ENSG00000163273	NPPC	DIETHYLSTILBESTROL, DEXAMETHASONE	4880	2	1
956	ENSG00000163283	ALPP	PREDNISOLONE	250	3	1
957	ENSG00000163485	ADORA1	CF102	134	9	3
958	ENSG00000163507	CIP2A	GEMCITABINE	57650	8	5
959	ENSG00000163517	HDAC11	CHEMBL1851943, BELINOSTAT, ROMIDEPSIN, CUDC-907, PANOBINOSTAT, VORINOSTAT, MOCETINOSTAT, CUDC-101, CHEMBL191482, ENTINOSTAT	79885	21	15
960	ENSG00000163558	PRKCI	QUERCETIN, MIDOSTAURIN, GSK-690693	5584	7	1
961	ENSG00000163581	SLC2A2	GLUFOSFAMIDE, STREPTOZOTOCIN	6514	5	4
962	ENSG00000163586	FABP1	DEXAMETHASONE	2168	4	2
963	ENSG00000163599	CTLA4	ATEZOLIZUMAB, IPILIMUMAB, MELPHALAN, THALIDOMIDE, SIROLIMUS, BLEOMYCIN (CHEMBL3039590), PREDNISONE, TREMELIMUMAB	1493	5	4
964	ENSG00000163624	CDS1	PREXASERTIB, XL-844	1040	2	2
965	ENSG00000163631	ALB	RALTITREXED	213	20	10
966	ENSG00000163636	PSMD6	BORTEZOMIB, OPROZOMIB, CARFILZOMIB	9861	12	7
967	ENSG00000163930	BAP1	VORINOSTAT, PANOBINOSTAT, SUNITINIB, EVEROLIMUS, VALPROIC ACID	8314	11	7
968	ENSG00000163932	PRKCD	GSK-690693, BRYOSTATIN, MIDOSTAURIN, ENZASTAURIN, QUERCETIN, CHEMBL1236539	5580	6	4
969	ENSG00000163939	PBRM1	EVEROLIMUS	55193	20	17
970	ENSG00000164078	MST1R	FORETINIB, MK-2461, BMS-777607, MGCD-265	4486	15	8
971	ENSG00000164082	GRM2	PD-173074	2912	8	4
972	ENSG00000164111	ANXA5	DAUNORUBICIN	308	11	5
973	ENSG00000164120	HPGD	IBUPROFEN	3248	14	10
974	ENSG00000164136	IL15	SIROLIMUS, MEGESTROL ACETATE	3600	8	2
975	ENSG00000164182	NDUFAF2	METFORMIN HYDROCHLORIDE	91942	4	3
976	ENSG00000164219	PGGT1B	CHEMBL3218390	5229	5	2
977	ENSG00000164258	NDUFS4	METFORMIN HYDROCHLORIDE	4724	6	5
978	ENSG00000164305	CASP3	IDRONOXIL, PACLITAXEL, CELECOXIB	836	6	3
979	ENSG00000164326	CARTPT	DEXAMETHASONE	9607	2	1
980	ENSG00000164327	RICTOR	INK-128, OSI-027, AZD-2014, AZD-8055	253260	10	4
981	ENSG00000164342	TLR3	HYDROXYCHLOROQUINE	7098	5	3
982	ENSG00000164362	TERT	BEVACIZUMAB, OMACETAXINE MEPESUCCINATE, IMETELSTAT, ARSENIC TRIOXIDE	7015	7	4
983	ENSG00000164400	CSF2	INTERFERON ALFA-2B, MECHLORETHAMINE, REGRAMOSTIM, STREPTOZOTOCIN, PROCARBAZINE, TEMOZOLOMIDE, MYCOPHENOLIC ACID, NORDIHYDROGUAIARETIC ACID, IDARUBICIN, CYTARABINE, VINBLASTINE	1437	1	1
984	ENSG00000164543	STK17A	AT-9283	9263	3	1
985	ENSG00000164638	SLC29A4	VERAPAMIL	222962	6	4
986	ENSG00000164690	SHH	TRETINOIN	6469	5	4
987	ENSG00000164776	PHKG1	A-443654	5260	10	6
988	ENSG00000164850	GPER1	TAMOXIFEN, FULVESTRANT	2852	7	4
989	ENSG00000164867	NOS3	PREDNISONE, CYCLOPHOSPHAMIDE, VINCRISTINE, FLUOROURACIL, CYTARABINE	4846	10	5
990	ENSG00000164885	CDK5	AZD-5438, ALVOCIDIB, TG-02, SELICICLIB, DINACICLIB, AT-7519, RONICICLIB	1020	5	2
991	ENSG00000165025	SYK	FOSTAMATINIB, HMPL-523, PACLITAXEL, APITOLISIB	6850	5	2
992	ENSG00000165059	PRKACG	GSK-690693	5568	1	1
993	ENSG00000165240	ATP7A	THALIDOMIDE, CARBOPLATIN, DOCETAXEL, OXALIPLATIN	538	6	2
994	ENSG00000165264	NDUFB6	METFORMIN HYDROCHLORIDE	4712	3	3
995	ENSG00000165392	WRN	BLEOMYCIN (CHEMBL3039590), CAMPTOTHECIN	7486	3	1
996	ENSG00000165409	TSHR	REGRAMOSTIM	7253	12	6
997	ENSG00000165699	TSC1	SIROLIMUS, EVEROLIMUS	7248	47	3
998	ENSG00000165704	HPRT1	MERCAPTOPURINE, MYCOPHENOLIC ACID	3251	3	1
999	ENSG00000165731	RET	NINTEDANIB, CEP-32496, CETUXIMAB, GENISTEIN, SORAFENIB, QUIZARTINIB, PONATINIB, LUCITANIB, LESTAURTINIB, DOVITINIB, AST-487, AT-9283, VANDETANIB, EVEROLIMUS, TRETINOIN, REGORAFENIB, XL-999, DEXAMETHASONE, CHEMBL1213492, ALECTINIB, MOTESANIB, CABOZANTINIB, LENVATINIB, AMUVATINIB, SUNITINIB, IMATINIB, INK-128, AZD-1480, SORAFENIB TOSYLATE, ENMD-2076, LINIFANIB	5979	7	4
1000	ENSG00000165841	CYP2C19	PREDNISONE, VALPROIC ACID, TENIPOSIDE, CYCLOPHOSPHAMIDE	1557	3	2
1001	ENSG00000165916	PSMC3	OPROZOMIB, BORTEZOMIB, CARFILZOMIB	5702	13	9
1002	ENSG00000165995	CACNB2	CELECOXIB, VERAPAMIL	783	21	13
1003	ENSG00000166033	HTRA1	BEVACIZUMAB	5654	2	2
1004	ENSG00000166136	NDUFB8	METFORMIN HYDROCHLORIDE	4714	9	4
1005	ENSG00000166145	SPINT1	SURAMIN	6692	11	8
1006	ENSG00000166148	AVPR1A	K-252A, AMSACRINE, MERCAPTOPURINE	552	2	2
1007	ENSG00000166483	WEE1	AZD-1775, GEMCITABINE, PHENYLTHIOUREA	7465	8	6
1008	ENSG00000166501	PRKCB	MIDOSTAURIN, CHEMBL1236539, ENZASTAURIN, GSK-690693, BRYOSTATIN, QUERCETIN	5579	14	5
1009	ENSG00000166670	MMP10	MARIMASTAT	4319	2	2
1010	ENSG00000166710	B2M	PEMBROLIZUMAB	567	14	5
1011	ENSG00000166736	HTR3A	GRANISETRON	3359	7	6
1012	ENSG00000166825	ANPEP	COLCHICINE	290	9	5
1013	ENSG00000166828	SCNN1G	AMILORIDE	6340	1	1
1014	ENSG00000166851	PLK1	RIGOSERTIB, GSK-461364, 8-AZAGUANINE, BI-2536, HMN-214, VOLASERTIB, NMS-1286937	5347	9	4
1015	ENSG00000166922	SCG5	CHEMBL1213492	6447	9	5
1016	ENSG00000166949	SMAD3	HALOFUGINONE, DEXAMETHASONE, GENISTEIN	4088	15	12
1017	ENSG00000167165	UGT1A6	VALPROIC ACID, 7-ETHYL-10-HYDROXY-CAMPTOTHECIN	54578	8	5
1018	ENSG00000167244	IGF2	ANASTROZOLE, DOCETAXEL, LINSITINIB, GEFITINIB, ETOPOSIDE, CHEMBL89363, CABAZITAXEL	3481	8	3
1019	ENSG00000167258	CDK12	RONICICLIB, AZD-5438, OLAPARIB, AT-7519	51755	10	4
1020	ENSG00000167286	CD3D	BLINATUMOMAB, CATUMAXOMAB	915	5	4
1021	ENSG00000167325	RRM1	FLUDARABINE, PACLITAXEL, CLOFARABINE, GALLIUM NITRATE, FLUDARABINE PHOSPHATE, PHENYLTHIOUREA, VINORELBINE BASE, MOTEXAFIN GADOLINIUM, CLADRIBINE, GEMCITABINE, DOCETAXEL, HYDROXYUREA	6240	14	6
1022	ENSG00000167346	MMP26	MARIMASTAT	56547	3	1
1023	ENSG00000167371	PRRT2	BRYOSTATIN	112476	21	12
1024	ENSG00000167397	VKORC1	ALITRETINOIN	79001	8	8
1025	ENSG00000167419	LPO	DIETHYLSTILBESTROL	4025	11	6
1026	ENSG00000167535	CACNB3	VERAPAMIL, CELECOXIB	784	24	13
1027	ENSG00000167548	KMT2D	BICALUTAMIDE	8085	7	3
1028	ENSG00000167552	TUBA1A	EPOTHILONE D, MEBENDAZOLE, PACLITAXEL, ALBENDAZOLE, COLCHICINE, CROLIBULIN, TRASTUZUMAB EMTANSINE, VINBLASTINE, PATUPILONE, BRENTUXIMAB VEDOTIN, IXABEPILONE, CABAZITAXEL	7846	9	6
1029	ENSG00000167553	TUBA1C	CABAZITAXEL, TRASTUZUMAB EMTANSINE, COLCHICINE, PATUPILONE, PACLITAXEL, EPOTHILONE D, IXABEPILONE, BRENTUXIMAB VEDOTIN, CROLIBULIN	84790	10	5
1030	ENSG00000167601	AXL	BMS-777607, GILTERITINIB, XL-999	558	5	3
1031	ENSG00000167653	PSCA	MK-4721	8000	4	2
1032	ENSG00000167657	DAPK3	CHEMBL21156, SILMITASERTIB	1613	7	4
1033	ENSG00000167658	EEF2	DENILEUKIN DIFTITOX, SS1(DSFV)-PE38, OPORTUZUMAB MONATOX	1938	7	2
1034	ENSG00000167701	GPT	TACROLIMUS	2875	7	1
1035	ENSG00000167792	NDUFV1	METFORMIN HYDROCHLORIDE	4723	28	14
1036	ENSG00000167965	MLST8	OSI-027, AZD-8055, INK-128	64223	35	12
1037	ENSG00000167986	DDB1	POMALIDOMIDE, THALIDOMIDE, LENALIDOMIDE	1642	25	7
1038	ENSG00000168028	RPSA	DAUNORUBICIN, MITOXANTRONE, DOXORUBICIN	3921	9	4
1039	ENSG00000168036	CTNNB1	EVEROLIMUS, TRAMETINIB, TEMSIROLIMUS, TRICIRIBINE, IMATINIB, VANTICTUMAB, LETROZOLE, CELECOXIB	1499	56	7
1040	ENSG00000168078	PBK	GEFITINIB	55872	4	4
1041	ENSG00000168229	PTGDR	ILOPROST	5729	2	2
1042	ENSG00000168291	PDHB	CHEMBL3186849	5162	10	5
1043	ENSG00000168393	DTYMK	FLUOROURACIL	1841	7	5
1044	ENSG00000168447	SCNN1B	AMILORIDE	6338	9	6
1045	ENSG00000168522	FNTA	TIPIFARNIB, CHEMBL3218390	2339	14	7
1046	ENSG00000168539	CHRM1	K-252A, FLUOROURACIL, DIPHENIDOL, GLYCOPYRROLATE	1128	3	3
1047	ENSG00000168615	ADAM9	ADERBASIB	8754	9	6
1048	ENSG00000168653	NDUFS5	METFORMIN HYDROCHLORIDE	4725	2	1
1049	ENSG00000168685	IL7R	RUXOLITINIB	3575	10	7
1050	ENSG00000168702	LRP1B	DOXORUBICIN	53353	5	4
1051	ENSG00000168769	TET2	DECITABINE, AZACITIDINE	54790	9	6
1052	ENSG00000168830	HTR1E	YOHIMBINE	3354	1	1
1053	ENSG00000168878	SFTPB	STREPTOZOTOCIN	6439	7	4
1054	ENSG00000168959	GRM5	ACAMPROSATE	2915	5	4
1055	ENSG00000169032	MAP2K1	VEMURAFENIB, CERITINIB, TOCILIZUMAB, OMIPALISIB, TAK-733, ALPELISIB, BOSUTINIB, ENCORAFENIB, AZD-8330, BINIMETINIB, COBIMETINIB, DABRAFENIB MESYLATE, E-6201, DABRAFENIB, RO-4987655, LEUCOVORIN, PANITUMUMAB, WX-554, PD-0325901, CI-1040, TRAMETINIB, PLX-4720, SELUMETINIB, PIMASERTIB, REFAMETINIB, K-252A, CETUXIMAB	5604	3	2
1056	ENSG00000169083	AR	METHYLTESTOSTERONE, APC-100, DROMOSTANOLONE, NILUTAMIDE, ODM-201, FLUTAMIDE, HE3235, ENZALUTAMIDE, ABIRATERONE, BICALUTAMIDE, CYPROTERONE ACETATE, DACTOLISIB, GALETERONE, ARN-509, ENOBOSARM	367	9	8
1057	ENSG00000169194	IL13	INTERFERON BETA-1A, TNX-650, CINTREDEKIN BESUDOTOX	3596	6	2
1058	ENSG00000169245	CXCL10	REGRAMOSTIM, OXALIPLATIN	3627	1	1
1059	ENSG00000169252	ADRB2	CABERGOLINE, FUMAGILLIN	154	1	1
1060	ENSG00000169344	UMOD	RETINOL	7369	13	11
1061	ENSG00000169398	PTK2	ENMD-2076, CHEMBL458997, DEFACTINIB, PF-562271, GSK-2256098, MASITINIB	5747	57	35
1062	ENSG00000169418	NPR1	NITROGLYCERIN	4881	3	1
1063	ENSG00000169429	CXCL8	PACLITAXEL, BEVACIZUMAB, ASPIRIN, LEFLUNOMIDE, CHEMBL1213492, TRETINOIN, CETUXIMAB, MEDROXYPROGESTERONE ACETATE, CYCLOPHOSPHAMIDE, FENRETINIDE, CHEMBL262489, VERAPAMIL	3576	3	2
1064	ENSG00000169442	CD52	ALEMTUZUMAB	1043	3	1
1065	ENSG00000169676	DRD5	CABERGOLINE	1816	1	1
1066	ENSG00000169710	FASN	PACLITAXEL	2194	13	7
1067	ENSG00000169860	P2RY1	SURAMIN	5028	1	1
1068	ENSG00000169925	BRD3	LY-294002, CHEMBL2017291	8019	6	4
1069	ENSG00000169967	MAP3K2	BOSUTINIB	10746	3	2
1070	ENSG00000170017	ALCAM	FLUOROURACIL	214	9	4
1071	ENSG00000170099	SERPINA6	PREDNISOLONE	866	3	3
1072	ENSG00000170145	SIK2	BOSUTINIB, DASATINIB	23235	2	1
1073	ENSG00000170180	GYPA	GIRENTUXIMAB	2993	20	8
1074	ENSG00000170214	ADRA1B	TERAZOSIN, CABERGOLINE, TAMSULOSIN	147	3	1
1075	ENSG00000170276	HSPB2	RESVERATROL, TAMOXIFEN, BORTEZOMIB, METHOTREXATE, ETOPOSIDE, VINCRISTINE, TRASTUZUMAB	3316	1	1
1076	ENSG00000170312	CDK1	DINACICLIB, RONICICLIB, SELICICLIB, TG-02, AT-7519, ALVOCIDIB, AZD-5438, CHEMBL1236539, RG-547	983	9	5
1077	ENSG00000170345	FOS	PACLITAXEL	2353	10	9
1078	ENSG00000170425	ADORA2B	CF102	136	2	1
1079	ENSG00000170430	MGMT	CARMUSTINE, DACARBAZINE, LOMUSTINE, AZACITIDINE, TEMOZOLOMIDE, CHLORAMBUCIL, FOTEMUSTINE, GENISTEIN, IFOSFAMIDE, MELPHALAN, IRINOTECAN, THIOGUANINE, CAMPTOTHECIN	4255	4	1
1080	ENSG00000170458	CD14	LOVASTATIN	929	5	4
1081	ENSG00000170606	HSPA4	PUROMYCIN, CYTARABINE, CELECOXIB, PHOTOFRIN, BORTEZOMIB, MIDOSTAURIN, ARSENIC TRIOXIDE, VERAPAMIL, IFOSFAMIDE	3308	5	3
1082	ENSG00000170820	FSHR	SURAMIN	2492	5	4
1083	ENSG00000170835	CEL	RESVERATROL, DACTINOMYCIN, GELDANAMYCIN, GENISTEIN	1056	1	1
1084	ENSG00000170890	PLA2G1B	MYCOPHENOLIC ACID, ETOPOSIDE	5319	3	3
1085	ENSG00000170893	TRH	VINBLASTINE	7200	2	2
1086	ENSG00000170906	NDUFA3	METFORMIN HYDROCHLORIDE	4696	14	9
1087	ENSG00000170962	PDGFD	TANDUTINIB, SUNITINIB	80310	3	3
1088	ENSG00000170989	S1PR1	MEGESTROL ACETATE	1901	3	1
1089	ENSG00000171049	FPR2	PYRAZINAMIDE, ASPIRIN	2358	6	4
1090	ENSG00000171051	FPR1	PYRAZINAMIDE	2357	4	3
1091	ENSG00000171094	ALK	IMATINIB, PEMETREXED (CHEMBL1201258), ALECTINIB, CHEMBL473773, GANETESPIB, DURVALUMAB, ATEZOLIZUMAB, PEMBROLIZUMAB, CYCLOPHOSPHAMIDE, LORLATINIB, CERITINIB, ASP-3026, DOXORUBICIN, X-396, ONALESPIB, TOPOTECAN, NIVOLUMAB, SELUMETINIB, CRENOLANIB, BRIGATINIB, SARACATINIB, BRENTUXIMAB VEDOTIN, DELANTERCEPT, CRIZOTINIB, TAE-684, ENTRECTINIB, NVP-AUY922	238	7	4
1092	ENSG00000171105	INSR	DOVITINIB, LINSITINIB, CHEMBL401930, CHEMBL458997, BRIGATINIB, BMS-754807, CERITINIB	3643	7	3
1093	ENSG00000171132	PRKCE	MIDOSTAURIN, GSK-690693, ENZASTAURIN, BRYOSTATIN, CHEMBL1236539, QUERCETIN	5581	15	3
1094	ENSG00000171223	JUNB	DEXAMETHASONE	3726	1	1
1095	ENSG00000171345	KRT19	CHEMBL35482, DEXAMETHASONE	3880	7	3
1096	ENSG00000171428	NAT1	METHYLPHENIDATE, PYRAZINAMIDE, ASPIRIN	9	10	2
1097	ENSG00000171456	ASXL1	DECITABINE, AZACITIDINE	171023	25	6
1098	ENSG00000171517	LPAR3	CYCLOPHOSPHAMIDE	23566	3	1
1099	ENSG00000171522	PTGER4	ILOPROST, IBUPROFEN, STREPTOZOTOCIN	5734	5	1
1100	ENSG00000171552	BCL2L1	VENETOCLAX, NAVITOCLAX, ISOSORBIDE, CHEMBL376408	598	9	6
1101	ENSG00000171608	PIK3CD	CANDICIDIN, PANULISIB, COPANLISIB, GSK-2636771, CUDC-907, PICTILISIB, BUPARLISIB HYDROCHLORIDE, ACALISIB, TASELISIB, IDELALISIB, SF-1126, CHEMBL1086377, VS-5584, OMIPALISIB, RG-7666, GEDATOLISIB, BUPARLISIB, DS-7423, RP-6530, DACTOLISIB, VOXTALISIB, GSK-1059615, RIGOSERTIB, LY-294002, PHENMETRAZINE, ZSTK-474, PA-799, YOHIMBINE, AZD-8186, AZD-6482, PILARALISIB (CHEMBL3218575), PF-04691502, QUERCET…	5293	8	3
1102	ENSG00000171631	P2RY6	SURAMIN	5031	12	4
1103	ENSG00000171720	HDAC3	ROMIDEPSIN, CHEMBL1801250, ENTINOSTAT, TRICHOSTATIN, VALPROIC ACID, CUDC-101, MOCETINOSTAT, CHEMBL1213492, CUDC-907, CHEMBL100014, PANOBINOSTAT, VORINOSTAT, ABEXINOSTAT, SODIUM PHENYLBUTYRATE, DACINOSTAT, BELINOSTAT, CHEMBL1851943, RICOLINOSTAT, CHEMBL191482	8841	16	3
1104	ENSG00000171791	BCL2	EPIRUBICIN, ANG1005, VALPROIC ACID, ISOSORBIDE, STREPTOZOTOCIN, OBLIMERSEN SODIUM, DIETHYLSTILBESTROL, ORTATAXEL, MILATAXEL, FLOXURIDINE, CARBOPLATIN, CILENGITIDE, NAVITOCLAX, AMINOLEVULINIC ACID, MITOXANTRONE, VENETOCLAX, BORTEZOMIB, PACLITAXEL, TESETAXEL, OXALIPLATIN, OBLIMERSEN, TRETINOIN, CHEMBL376408, APRINOCARSEN SODIUM, OBATOCLAX, ETOPOSIDE, ESTRAMUSTINE, DOXORUBICIN, RALTITREXED, DOCETAXE…	596	4	2
1105	ENSG00000171848	RRM2	CLADRIBINE, TRIAPINE, GALLIUM NITRATE, FLUDARABINE PHOSPHATE, GEMCITABINE, CLOFARABINE, HYDROXYUREA, FLUDARABINE, MOTEXAFIN GADOLINIUM	6241	13	3
1106	ENSG00000171862	PTEN	GEDATOLISIB, RG-7666, PA-799, TRASTUZUMAB, 2-METHOXYESTRADIOL, CHEMBL263664, TASELISIB, SF-1126, PEMBROLIZUMAB, LY-294002, OXALIPLATIN, PACLITAXEL, IPATASERTIB, TALAZOPARIB, IDELALISIB, NAVITOCLAX, CHEMBL376408, AZD-6482, BINIMETINIB, APITOLISIB, RIGOSERTIB, LY-2780301, BAY-1125976, SELUMETINIB, KU-55933, PEMETREXED (CHEMBL1201258), PKI-179, ARQ-092, ZSTK-474, AZD-8186, ACALISIB, PD-0325901, CHEM…	5728	6	2
1107	ENSG00000171873	ADRA1D	CYPROTERONE ACETATE, CABERGOLINE, TAMSULOSIN, TERAZOSIN	146	2	1
1108	ENSG00000172062	SMN1	VALPROIC ACID	6606	11	6
1109	ENSG00000172116	CD8B	REGRAMOSTIM	926	6	6
1110	ENSG00000172179	PRL	TEMOZOLOMIDE, METHYLPHENIDATE, BEVACIZUMAB, GENISTEIN, TESTOLACTONE, LOVASTATIN, TRETINOIN, NILUTAMIDE	5617	3	3
1111	ENSG00000172236	TPSAB1	REGRAMOSTIM	7177	4	3
1112	ENSG00000172817	CYP7B1	TIRAPAZAMINE, MITOMYCIN, STREPTOZOTOCIN	9420	2	1
1113	ENSG00000172819	RARG	FENRETINIDE, TRETINOIN, ALITRETINOIN	5916	18	7
1114	ENSG00000172845	SP3	DOXORUBICIN	6670	8	3
1115	ENSG00000172889	EGFL7	PARSATUZUMAB	51162	7	2
1116	ENSG00000172936	MYD88	IBRUTINIB, VORINOSTAT	4615	11	6
1117	ENSG00000173080	RXFP4	ALBENDAZOLE	339403	1	1
1118	ENSG00000173153	ESRRA	GENISTEIN	2101	7	5
1119	ENSG00000173198	CYSLTR1	URACIL MUSTARD	10800	3	1
1120	ENSG00000173369	C1QB	CETUXIMAB, IBRITUMOMAB TIUXETAN, BEVACIZUMAB, ALEMTUZUMAB, GEMTUZUMAB OZOGAMICIN, TOSITUMOMAB, TRASTUZUMAB, RITUXIMAB	713	4	4
1121	ENSG00000173372	C1QA	IBRITUMOMAB TIUXETAN, BEVACIZUMAB, TOSITUMOMAB, ALEMTUZUMAB, TRASTUZUMAB, GEMTUZUMAB OZOGAMICIN, CETUXIMAB, RITUXIMAB	712	3	2
1122	ENSG00000173432	SAA1	ANAKINRA	6288	3	1
1123	ENSG00000173511	VEGFB	BEVACIZUMAB, AFLIBERCEPT, SORAFENIB TOSYLATE, LENALIDOMIDE	7423	4	3
1124	ENSG00000173531	MST1	TRETINOIN	4485	21	2
1125	ENSG00000173585	CCR9	HYDROXYUREA	10803	5	3
1126	ENSG00000173638	SLC19A1	FLUOROURACIL, RALTITREXED, CARBOPLATIN, BEVACIZUMAB, METHOTREXATE, PREDNISONE	6573	12	8
1127	ENSG00000173692	PSMD1	BORTEZOMIB, CARFILZOMIB, OPROZOMIB	5707	13	7
1128	ENSG00000173757	STAT5B	DASATINIB	6777	7	2
1129	ENSG00000173846	PLK3	NMS-1286937, BI-2536	1263	7	1
1130	ENSG00000174059	CD34	QUERCETIN, PREDNISOLONE, PUROMYCIN	947	4	3
1131	ENSG00000174437	ATP2A2	ENOXACIN, CELECOXIB	488	12	6
1132	ENSG00000174669	SLC29A2	MERCAPTOPURINE	3177	7	4
1133	ENSG00000174697	LEP	VALPROIC ACID, LOVASTATIN	3952	1	1
1134	ENSG00000174775	HRAS	DASATINIB, BRYOSTATIN, CI-1040, E-6201, CHEMBL35482, NITROGLYCERIN, RIGOSERTIB, BINIMETINIB, GEMCITABINE, TIPIFARNIB, BEVACIZUMAB, CABOZANTINIB, ALPELISIB, BUPARLISIB, CHEMBL387187, DACTOLISIB, DOCETAXEL, TRAMETINIB, PD-0325901, METFORMIN, PANITUMUMAB, STREPTOZOTOCIN, AZD-4547, CETUXIMAB, EVEROLIMUS, PD-173074, SELUMETINIB, SF-1126, HYDROXYUREA, SIROLIMUS, DIETHYLSTILBESTROL, AZD-8055, MK-2206	3265	11	2
1135	ENSG00000174807	CD248	MORAB-004	57124	1	1
1136	ENSG00000174886	NDUFA11	METFORMIN HYDROCHLORIDE	126328	6	4
1137	ENSG00000175054	ATR	VELIPARIB, DACTOLISIB, OLAPARIB, VX-970, NIRAPARIB, TALAZOPARIB, RUCAPARIB, TEMOZOLOMIDE, AZD-6738	545	10	6
1138	ENSG00000175166	PSMD2	CARFILZOMIB, BORTEZOMIB, OPROZOMIB	5708	20	7
1139	ENSG00000175197	DDIT3	ASPIRIN, SURAMIN, CELECOXIB, PACLITAXEL, SIROLIMUS, ETOPOSIDE, FENRETINIDE, DACTINOMYCIN, STREPTOZOTOCIN, BORTEZOMIB, IBUPROFEN	1649	6	3
1140	ENSG00000175387	SMAD2	TRETINOIN, BLEOMYCIN (CHEMBL3039590)	4087	12	7
1141	ENSG00000175445	LPL	LOVASTATIN, ASPARAGINASE	4023	7	5
1142	ENSG00000175591	P2RY2	SURAMIN, TRETINOIN	5029	3	1
1143	ENSG00000175634	RPS6KB2	LY-2780301, XL-418, MSC-2363318A	6199	12	6
1144	ENSG00000175832	ETV4	TRAMETINIB	2118	11	5
1145	ENSG00000176014	TUBB6	CROLIBULIN, IXABEPILONE, CABAZITAXEL, COLCHICINE, PACLITAXEL, BRENTUXIMAB VEDOTIN, TRASTUZUMAB EMTANSINE	84617	14	12
1146	ENSG00000176105	YES1	IBRUTINIB, ENMD-981693, SARACATINIB, NINTEDANIB, REBASTINIB, ILORASERTIB, XL-228, DASATINIB, AT-9283, ENMD-2076	7525	5	2
1147	ENSG00000176170	SPHK1	IDRONOXIL, CHEMBL2158685	8877	10	6
1148	ENSG00000176533	GNG7	AZD-4877	2788	2	2
1149	ENSG00000176697	BDNF	TOPOTECAN, DIETHYLSTILBESTROL, CAMPTOTHECIN, BORTEZOMIB, DOXORUBICIN, VERTEPORFIN, PACLITAXEL, K-252A, TRICHOSTATIN, VINCRISTINE, ANAKINRA, CETUXIMAB, FULVESTRANT, FLUOROURACIL, COLCHICINE, DACTINOMYCIN, ARSENIC TRIOXIDE	627	19	5
1150	ENSG00000176890	TYMS	DAUNORUBICIN, ENILURACIL, TRIFLURIDINE, METHOTREXATE, FLOXURIDINE, RALTITREXED, PRALATREXATE, TEGAFUR, VERAPAMIL, DEXAMETHASONE, ASPARAGINASE, ETOPOSIDE, CHEMBL169896, OXALIPLATIN, CAPECITABINE, FLUOROURACIL, CYTARABINE, TAMOXIFEN, PEMETREXED (CHEMBL1201258), IRINOTECAN, LEUCOVORIN, VINCRISTINE, GEMCITABINE, PREDNISONE, MITOMYCIN, TOPOTECAN	7298	6	3
1151	ENSG00000177000	MTHFR	VINCRISTINE, MERCAPTOPURINE, CYCLOPHOSPHAMIDE, OXALIPLATIN, VINORELBINE TARTRATE, CARBOPLATIN, DACTINOMYCIN, IRINOTECAN, PACLITAXEL, FLUOROURACIL, BUSULFAN, GEMCITABINE, BEVACIZUMAB, DOCETAXEL	4524	19	5
1152	ENSG00000177084	POLE	CYTARABINE, PEMBROLIZUMAB, CLOFARABINE, CLADRIBINE, FLUDARABINE PHOSPHATE	5426	22	5
1153	ENSG00000177189	RPS6KA3	REGRAMOSTIM, AT-9283, ASPIRIN	6197	17	3
1154	ENSG00000177283	FZD8	VANTICTUMAB	8325	1	1
1155	ENSG00000177301	KCNA2	STREPTOZOTOCIN	3737	15	2
1156	ENSG00000177455	CD19	MDX-1342, BLINATUMOMAB, SAR-3419	930	6	2
1157	ENSG00000177463	NR2C2	RETINOL, TRETINOIN	7182	13	7
1158	ENSG00000177602	HASPIN	SGI-1776	83903	1	1
1159	ENSG00000177606	JUN	L-EFLORNITHINE, VINBLASTINE, ARSENIC TRIOXIDE	3725	1	1
1160	ENSG00000177885	GRB2	DACTINOMYCIN	2885	11	5
1161	ENSG00000178035	IMPDH2	THIOGUANINE, MYCOPHENOLIC ACID	3615	12	3
1162	ENSG00000178057	NDUFAF3	METFORMIN HYDROCHLORIDE	25915	6	2
1163	ENSG00000178084	HTR3C	GRANISETRON	170572	1	1
1164	ENSG00000178127	NDUFV2	METFORMIN HYDROCHLORIDE	4729	9	4
1165	ENSG00000178394	HTR1A	CABERGOLINE, QUINPIROLE, YOHIMBINE	3350	2	2
1166	ENSG00000178562	CD28	MYCOPHENOLIC ACID, GELDANAMYCIN	940	3	3
1167	ENSG00000178568	ERBB4	AFATINIB, POZIOTINIB, PELITINIB, CETUXIMAB, AEE-788, ERLOTINIB, IBRUTINIB, BMS-690514, LAPATINIB, AC-480, GEFITINIB, VANDETANIB, CHEMBL1229592, DACOMITINIB	2066	9	5
1168	ENSG00000178814	OPLAH	MELPHALAN	26873	4	2
1169	ENSG00000178919	FOXE1	DENENICOKIN	2304	1	1
1170	ENSG00000178999	AURKB	AMG-900, MK-5108, AZD-1152-HQPA, MIDOSTAURIN, ENMD-2076, CHEMBL1765740, TAK-901, SNS-314, BARASERTIB, GSK-1070916, ORANTINIB, CENISERTIB, ILORASERTIB, PF-03814735, CHEMBL2062155, CYC-116, TOZASERTIB, SUNITINIB, ANILINOQUINAZOLINE1, AT-9283, DANUSERTIB, TANDUTINIB	9212	14	10
1171	ENSG00000179097	HTR1F	YOHIMBINE	3355	1	1
1172	ENSG00000179218	CALR	TRETINOIN	811	7	4
1173	ENSG00000179295	PTPN11	U-0126, PLX-4720, CRYPTOTANSHINONE, REFAMETINIB, CHEMBL35482, STIBOGLUCONATE	5781	7	5
1174	ENSG00000179348	GATA2	BORTEZOMIB, FASUDIL, AZACITIDINE	2624	6	4
1175	ENSG00000179546	HTR1D	YOHIMBINE, AMINOLEVULINIC ACID, CABERGOLINE	3352	1	1
1176	ENSG00000179776	CDH5	LENALIDOMIDE	1003	8	8
1177	ENSG00000180176	TH	STREPTOZOTOCIN, FLUTAMIDE, DOXYCYCLINE	7054	11	8
1178	ENSG00000180210	F2	TAMOXIFEN, SURAMIN	2147	5	3
1179	ENSG00000180340	FZD2	VANTICTUMAB	2535	1	1
1180	ENSG00000180530	NRIP1	TRETINOIN	8204	7	3
1181	ENSG00000180616	SSTR2	OCTREOTIDE, LANREOTIDE, VAPREOTIDE, PASIREOTIDE	6752	2	1
1182	ENSG00000180720	CHRM4	DIPHENIDOL, GLYCOPYRROLATE	1132	1	1
1183	ENSG00000180772	AGTR2	PUROMYCIN	186	1	1
1184	ENSG00000180871	CXCR2	BEVACIZUMAB, GENISTEIN, CYCLOPHOSPHAMIDE	3579	7	6
1185	ENSG00000180914	OXTR	AMSACRINE	5021	4	3
1186	ENSG00000181019	NQO1	ETOPOSIDE, CYCLOPHOSPHAMIDE	1728	7	6
1187	ENSG00000181072	CHRM2	GLYCOPYRROLATE, DIPHENIDOL	1129	7	1
1188	ENSG00000181104	F2R	ASPIRIN, BLEOMYCIN (CHEMBL3039590), BEVACIZUMAB, THALIDOMIDE, HYDROXYCHLOROQUINE	2149	2	2
1189	ENSG00000181143	MUC16	DOCETAXEL, TAMOXIFEN, ABAGOVOMAB, ETOPOSIDE, TOPOTECAN, OREGOVOMAB	94025	5	4
1190	ENSG00000181163	NPM1	ASP-3026, ENMD-2076, TAE-684, DAUNORUBICIN, BRIGATINIB, IXAZOMIB, TRETINOIN, VORINOSTAT, CRIZOTINIB, MIDOSTAURIN, DEGUELIN, LORLATINIB, ALECTINIB, CERITINIB, CHEMBL2169919, ENTRECTINIB	4869	12	5
1191	ENSG00000181218	HIST3H2A	TENIPOSIDE, TRICHOSTATIN	92815	1	1
1192	ENSG00000181555	SETD2	CHEMBL299763	29072	9	5
1193	ENSG00000181631	P2RY13	SURAMIN	53829	1	1
1194	ENSG00000181856	SLC2A4	CHEMBL35482, VERAPAMIL, IMATINIB, STREPTOZOTOCIN, DEXAMETHASONE, GENISTEIN, GLUFOSFAMIDE, ETOPOSIDE, COLCHICINE, RESVERATROL	6517	5	5
1195	ENSG00000182054	IDH2	OLAPARIB, DASATINIB, QUIZARTINIB, SARACATINIB, VENETOCLAX	3418	4	4
1196	ENSG00000182240	BACE2	TERAZOSIN	25825	10	3
1197	ENSG00000182255	KCNA4	VERAPAMIL	3739	2	1
1198	ENSG00000182326	C1S	GEMTUZUMAB OZOGAMICIN, CETUXIMAB, IBRITUMOMAB TIUXETAN, RITUXIMAB, TRASTUZUMAB	716	21	8
1199	ENSG00000182389	CACNB4	VERAPAMIL, CELECOXIB	785	74	49
1200	ENSG00000182578	CSF1R	OSI-930, REGRAMOSTIM, CC-223, DASATINIB, TANDUTINIB, SORAFENIB, TG-02, VATALANIB, CEDIRANIB, IMATINIB, PAZOPANIB, QUIZARTINIB, SUNITINIB, PLX-3397, DOVITINIB, LINIFANIB, GW632580X, VEMURAFENIB, CRENOLANIB, ENMD-2076, MASITINIB	1436	9	5
1201	ENSG00000182580	EPHB3	VANDETANIB	2049	3	1
1202	ENSG00000182631	RXFP3	ALBENDAZOLE	51289	1	1
1203	ENSG00000182782	HCAR2	FLOXURIDINE	338442	1	1
1204	ENSG00000182866	LCK	DASATINIB, XL-228, SARACATINIB, IBRUTINIB, ENMD-981693, PONATINIB, ENMD-2076, NINTEDANIB, PLX-3397, CHEMBL1236539, ILORASERTIB	3932	14	9
1205	ENSG00000182871	COL18A1	BEVACIZUMAB, ASPIRIN, CAMPTOTHECIN, CELECOXIB, TAMOXIFEN	80781	7	5
1206	ENSG00000183044	ABAT	VALPROIC ACID	18	16	9
1207	ENSG00000183049	CAMK1D	BOSUTINIB	57118	4	3
1208	ENSG00000183087	GAS6	DOCETAXEL	2621	5	1
1209	ENSG00000183134	PTGDR2	SULINDAC	11251	1	1
1210	ENSG00000183311	TUBB	PATUPILONE, VINORELBINE TARTRATE, BRENTUXIMAB VEDOTIN, PODOFILOX, DOCETAXEL, CROLIBULIN, ERIBULIN, COLCHICINE, VINBLASTINE, VINCRISTINE, TRASTUZUMAB EMTANSINE, PACLITAXEL, IXABEPILONE, EPOTHILONE D, CABAZITAXEL	203068	4	3
1211	ENSG00000183317	EPHA10	VANDETANIB	284656	11	8
1212	ENSG00000183337	BCOR	TRETINOIN, ENZASTAURIN	54880	12	10
1213	ENSG00000183648	NDUFB1	METFORMIN HYDROCHLORIDE	4707	7	2
1214	ENSG00000183735	TBK1	AMLEXANOX	29110	8	4
1215	ENSG00000183765	CHEK2	AZD-7762, PREXASERTIB, CHEMBL1236539, OLAPARIB, XL-844, PF-00477736	11200	24	18
1216	ENSG00000183813	CCR4	PLERIXAFOR, MOGAMULIZUMAB, HYDROXYPROGESTERONE CAPROATE	1233	1	1
1217	ENSG00000183873	SCN5A	VERAPAMIL, BENZONATATE	6331	14	9
1218	ENSG00000183943	PRKX	GSK-690693	5613	4	1
1219	ENSG00000184033	CTAG1B	DECITABINE, ROMIDEPSIN	1485	2	2
1220	ENSG00000184047	DIABLO	CLADRIBINE, RESVERATROL	56616	16	9
1221	ENSG00000184156	KCNQ3	CELECOXIB	3786	8	4
1222	ENSG00000184160	ADRA2C	YOHIMBINE, CABERGOLINE	152	2	2
1223	ENSG00000184205	TSPYL2	TRETINOIN	64061	6	3
1224	ENSG00000184207	PGP	ETOPOSIDE, DOCETAXEL, PACLITAXEL	283871	2	2
1225	ENSG00000184304	PRKD1	QUERCETIN, GSK-690693, BRYOSTATIN, RESVERATROL, MIDOSTAURIN, GO-6976	5587	9	5
1226	ENSG00000184371	CSF1	PLX-3397, AXITINIB, LINIFANIB, DACTINOMYCIN	1435	9	7
1227	ENSG00000184381	PLA2G6	QUINACRINE	8398	28	14
1228	ENSG00000184428	TOP1MT	IRINOTECAN, 7-ETHYL-10-HYDROXY-CAMPTOTHECIN, TOPOTECAN, TOPOTECAN HYDROCHLORIDE	116447	19	13
1229	ENSG00000184470	TXNRD2	MOTEXAFIN GADOLINIUM	10587	21	13
1230	ENSG00000184489	PTP4A3	CETUXIMAB	11156	6	4
1231	ENSG00000184588	PDE4B	AMLEXANOX, ILOPROST, RESVERATROL, SODIUM PHENYLBUTYRATE	5142	18	9
1232	ENSG00000184752	NDUFA12	METFORMIN HYDROCHLORIDE	55967	9	6
1233	ENSG00000184845	DRD1	CABERGOLINE	1812	1	1
1234	ENSG00000184937	WT1	TRETINOIN, SIROLIMUS, CYTARABINE, DAUNORUBICIN, HALOFUGINONE	7490	12	9
1235	ENSG00000184983	NDUFA6	METFORMIN HYDROCHLORIDE	4700	4	3
1236	ENSG00000184984	CHRM5	GLYCOPYRROLATE	1133	3	2
1237	ENSG00000185231	MC2R	SURAMIN, VALPROIC ACID, PREDNISONE	4158	2	2
1238	ENSG00000185291	IL3RA	CSL-360	3563	3	3
1239	ENSG00000185324	CDK10	ALVOCIDIB, AZD-5438, AT-7519, RONICICLIB	8558	22	9
1240	ENSG00000185386	MAPK11	ARRY-797, DORAMAPIMOD, REGORAFENIB, PIRFENIDONE	5600	4	2
1241	ENSG00000185499	MUC1	YTTRIUM Y 90 CLIVATUZUMAB TETRAXETAN, HUHMFG1	4582	29	26
1242	ENSG00000185532	PRKG1	IPATASERTIB, GSK-690693	5592	11	4
1243	ENSG00000185627	PSMD13	BORTEZOMIB, OPROZOMIB, CARFILZOMIB	5719	15	9
1244	ENSG00000185633	NDUFA4L2	METFORMIN HYDROCHLORIDE	56901	7	2
1245	ENSG00000185652	NTF3	VINCRISTINE, COLCHICINE, GENISTEIN, CYCLOPHOSPHAMIDE, DACTINOMYCIN	4908	6	2
1246	ENSG00000185760	KCNQ5	CELECOXIB	56479	13	13
1247	ENSG00000185811	IKZF1	LENALIDOMIDE	10320	23	11
1248	ENSG00000185920	PTCH1	TRETINOIN, FORETINIB, ERISMODEGIB, VISMODEGIB	5727	27	12
1249	ENSG00000185950	IRS2	DEXAMETHASONE, ASPIRIN	8660	1	1
1250	ENSG00000186010	NDUFA13	METFORMIN HYDROCHLORIDE	51079	7	5
1251	ENSG00000186038	HTR3E	GRANISETRON	285242	6	6
1252	ENSG00000186090	HTR3D	GRANISETRON	200909	4	4
1253	ENSG00000186153	WWOX	GEMCITABINE	51741	18	9
1254	ENSG00000186340	THBS2	BEVACIZUMAB	7058	6	2
1255	ENSG00000186350	RXRA	ALITRETINOIN, BEXAROTENE, SDX-101, IRX-4204	6256	3	1
1256	ENSG00000186575	NF2	CETUXIMAB, CHEMBL191482, EVEROLIMUS, BEVACIZUMAB, TEMSIROLIMUS, CARBOPLATIN, IMATINIB, SELUMETINIB, ERLOTINIB, OCTREOTIDE, LAPATINIB	4771	11	8
1257	ENSG00000186716	BCR	BLINATUMOMAB, PONATINIB, SARACATINIB, BOSUTINIB, BUSULFAN, IMATINIB, DASATINIB, NILOTINIB	613	15	3
1258	ENSG00000186815	TPCN1	VERAPAMIL	53373	23	14
1259	ENSG00000186868	MAPT	DOCETAXEL, PACLITAXEL	4137	18	8
1260	ENSG00000186891	TNFRSF18	TRX-518	8784	4	4
1261	ENSG00000186895	FGF3	DOVITINIB, LUCITANIB, SORAFENIB	2248	2	1
1262	ENSG00000186951	PPARA	ILOPROST	5465	12	4
1263	ENSG00000187079	TEAD1	DEXAMETHASONE	7003	7	5
1264	ENSG00000187098	MITF	PLX-4720, SELUMETINIB	4286	18	14
1265	ENSG00000187134	AKR1C1	ASPIRIN	1645	5	3
1266	ENSG00000187474	FPR3	PYRAZINAMIDE	2359	2	1
1267	ENSG00000187486	KCNJ11	STREPTOZOTOCIN, VERAPAMIL	3767	5	4
1268	ENSG00000187608	ISG15	IRINOTECAN	9636	3	3
1269	ENSG00000187688	TRPV2	AMILORIDE	51393	9	6
1270	ENSG00000187741	FANCA	OLAPARIB	2175	32	22
1271	ENSG00000187758	ADH1A	CYTARABINE, GEMTUZUMAB OZOGAMICIN	124	3	1
1272	ENSG00000187840	EIF4EBP1	PACLITAXEL	1978	2	1
1273	ENSG00000188130	MAPK12	DORAMAPIMOD, ARRY-797, ENTINOSTAT, PIRFENIDONE	6300	11	4
1274	ENSG00000188153	COL4A5	NITROGLYCERIN	1287	12	5
1275	ENSG00000188229	TUBB4B	MEBENDAZOLE, PACLITAXEL, COLCHICINE, CABAZITAXEL, BRENTUXIMAB VEDOTIN, IXABEPILONE, TRASTUZUMAB EMTANSINE, PATUPILONE, CROLIBULIN, ALBENDAZOLE, EPOTHILONE D	10383	2	1
1276	ENSG00000188257	PLA2G2A	SURAMIN, L-EFLORNITHINE	5320	7	1
1277	ENSG00000188389	PDCD1	PEMBROLIZUMAB, NIVOLUMAB, PIDILIZUMAB, PROCARBAZINE	5133	3	3
1278	ENSG00000188486	H2AFX	TEMOZOLOMIDE, DOXORUBICIN	3014	2	1
1279	ENSG00000188641	DPYD	RALTITREXED, FLUOROURACIL, CYCLOPHOSPHAMIDE, CAPECITABINE, CETUXIMAB, TEGAFUR, BEVACIZUMAB, LEUCOVORIN, ENILURACIL, OXALIPLATIN, MITOMYCIN	1806	5	2
1280	ENSG00000188906	LRRK2	TAMOXIFEN	120892	9	5
1281	ENSG00000189043	NDUFA4	METFORMIN HYDROCHLORIDE	4697	6	1
1282	ENSG00000189052	CGB5	CHEMBL35482, MITOMYCIN	93659	1	1
1283	ENSG00000189221	MAOA	PROCARBAZINE	4128	4	2
1284	ENSG00000189283	FHIT	TRICHOSTATIN	2272	8	3
1285	ENSG00000189403	HMGB1	PREDNISOLONE	3146	8	2
1286	ENSG00000196101	HLA-DRB3	1D09C3	3125	1	1
1287	ENSG00000196126	HLA-DRB1	LAPATINIB	3123	1	1
1288	ENSG00000196136	SERPINA3	YOHIMBINE	12	9	5
1289	ENSG00000196177	ACADSB	VALPROIC ACID	36	4	2
1290	ENSG00000196218	RYR1	SURAMIN	6261	10	8
1291	ENSG00000196230	TUBB	PATUPILONE, VINORELBINE TARTRATE, BRENTUXIMAB VEDOTIN, PODOFILOX, DOCETAXEL, CROLIBULIN, ERIBULIN, COLCHICINE, VINBLASTINE, VINCRISTINE, TRASTUZUMAB EMTANSINE, PACLITAXEL, IXABEPILONE, EPOTHILONE D, CABAZITAXEL	203068	4	3
1292	ENSG00000196296	ATP2A1	CELECOXIB	487	9	8
1293	ENSG00000196352	CD55	TRETINOIN, CHEMBL35482	1604	14	6
1294	ENSG00000196396	PTPN1	TRODUSQUEMINE	5770	2	2
1295	ENSG00000196411	EPHB4	TESEVATINIB, VANDETANIB	2050	10	3
1296	ENSG00000196415	PRTN3	REGRAMOSTIM	5657	2	2
1297	ENSG00000196455	PIK3R4	BUPARLISIB, OMIPALISIB, PF-04691502, GEDATOLISIB, VOXTALISIB, SF-1126, APITOLISIB, BUPARLISIB HYDROCHLORIDE, QUERCETIN, PI-103, PICTILISIB, ALPELISIB, GSK-2636771, DACTOLISIB, COPANLISIB, PILARALISIB (CHEMBL3218575), SONOLISIB	30849	8	4
1298	ENSG00000196482	ESRRG	DIETHYLSTILBESTROL	2104	24	9
1299	ENSG00000196497	IPO4	ENMD-981693	79711	21	8
1300	ENSG00000196557	CACNA1H	CELECOXIB	8912	12	5
1301	ENSG00000196591	HDAC2	RICOLINOSTAT, CUDC-907, PANOBINOSTAT, CUDC-101, VORINOSTAT, VALPROIC ACID, ABEXINOSTAT, TRICHOSTATIN, CHEMBL100014, CHEMBL1213492, LOVASTATIN, CHEMBL1851943, CHEMBL1801250, MOCETINOSTAT, SODIUM PHENYLBUTYRATE, ENTINOSTAT, DACINOSTAT, CHEMBL191482, OLAPARIB, ROMIDEPSIN, BELINOSTAT	3066	17	11
1302	ENSG00000196611	MMP1	LEFLUNOMIDE, MEDROXYPROGESTERONE ACETATE, BATIMASTAT, SIROLIMUS, PRINOMASTAT, MARIMASTAT	4312	1	1
1303	ENSG00000196639	HRH1	DIPHENHYDRAMINE HYDROCHLORIDE	3269	4	2
1304	ENSG00000196664	TLR7	IMIQUIMOD, HYDROXYCHLOROQUINE, MOTESANIB	51284	2	1
1305	ENSG00000196689	TRPV1	STREPTOZOTOCIN	7442	9	4
1306	ENSG00000196712	NF1	TIPIFARNIB, NILOTINIB, PIMASERTIB, VINBLASTINE, TRAMETINIB, PD-0325901, VEMURAFENIB, BEVACIZUMAB, PAZOPANIB, SORAFENIB, TAMOXIFEN, EVEROLIMUS, DASATINIB, IMATINIB, SELUMETINIB, DABRAFENIB, CEDIRANIB, BINIMETINIB, ERLOTINIB, PLX-3397, COBIMETINIB, SIROLIMUS	4763	23	13
1307	ENSG00000196730	DAPK1	GEMCITABINE	1612	19	3
1308	ENSG00000196735	HLA-DQA1	INTERFERON BETA-1A, LAPATINIB	3117	7	4
1309	ENSG00000196776	CD47	CHEMBL262489	961	6	4
1310	ENSG00000196839	ADA	CLADRIBINE, METHOTREXATE, PENTOSTATIN, NEBULARINE, FLUDARABINE	100	9	4
1311	ENSG00000196917	HCAR1	AMSACRINE	27198	1	1
1312	ENSG00000197122	SRC	CEDIRANIB, DORAMAPIMOD, BOSUTINIB, TRAMETINIB, CHEMBL1081312, LAPATINIB, CRIZOTINIB, PACLITAXEL, XL-228, GEMCITABINE, CERITINIB, PONATINIB, IBRUTINIB, DASATINIB, VANDETANIB, DOXORUBICIN, MASITINIB, ENMD-981693, NINTEDANIB, ARQ-087, SARACATINIB, ENMD-2076, ILORASERTIB, XL-999, KX2-391, SELUMETINIB	6714	11	2
1313	ENSG00000197165	SULT1A2	STREPTOZOTOCIN	6799	5	4
1314	ENSG00000197170	PSMD12	OPROZOMIB, CARFILZOMIB, BORTEZOMIB	5718	8	4
1315	ENSG00000197299	BLM	HYDROXYUREA, TRICHOSTATIN	641	10	3
1316	ENSG00000197386	HTT	VALPROIC ACID	3064	13	2
1317	ENSG00000197408	CYP2B6	COLCHICINE, BICALUTAMIDE, CYCLOPHOSPHAMIDE, TAMOXIFEN, IFOSFAMIDE, THIOTEPA	1555	6	2
1318	ENSG00000197461	PDGFA	SUNITINIB	5154	6	4
1319	ENSG00000197487	GALP	STREPTOZOTOCIN	85569	3	2
1320	ENSG00000197747	S100A10	DEXAMETHASONE	6281	4	1
1321	ENSG00000197763	TXNRD3	MOTEXAFIN GADOLINIUM	114112	5	2
1322	ENSG00000197822	OCLN	TRETINOIN	100506658	5	2
1323	ENSG00000197837	HIST4H4	TRICHOSTATIN	121504	6	1
1324	ENSG00000197891	SLC22A12	SULFINPYRAZONE, CYTARABINE, GEMTUZUMAB OZOGAMICIN	116085	5	4
1325	ENSG00000197919	IFNA1	IMIQUIMOD	3439	1	1
1326	ENSG00000197943	PLCG2	IBRUTINIB	5336	17	5
1327	ENSG00000197971	MBP	PREDNISONE, QUERCETIN, INTERFERON BETA-1A	4155	48	28
1328	ENSG00000198049	AVPR1B	MERCAPTOPURINE	553	2	1
1329	ENSG00000198056	PRIM1	CORDYCEPIN	5557	8	4
1330	ENSG00000198216	CACNA1E	CELECOXIB	777	11	6
1331	ENSG00000198223	CSF2RA	REGRAMOSTIM	1438	19	10
1332	ENSG00000198355	PIM3	SGI-1776, AZD-1208, VADIMEZAN	415116	2	1
1333	ENSG00000198400	NTRK1	CYCLOPHOSPHAMIDE, CRIZOTINIB, ENMD-2076, ALTIRATINIB, DEXAMETHASONE, CYTARABINE, REGORAFENIB, AZD-6918, METHOTREXATE, LOXO-101, LESTAURTINIB, STREPTOZOTOCIN, SURAMIN, IMATINIB, DOVITINIB, ENTRECTINIB, TAMOXIFEN, MK-2461	4914	10	5
1334	ENSG00000198417	MT1F	DEXAMETHASONE	4494	4	2
1335	ENSG00000198431	TXNRD1	ARSENIC TRIOXIDE, FOTEMUSTINE, MOTEXAFIN GADOLINIUM	7296	24	19
1336	ENSG00000198502	HLA-DRB5	1D09C3	3127	1	1
1337	ENSG00000198598	MMP17	MARIMASTAT	4326	11	8
1338	ENSG00000198626	RYR2	SURAMIN	6262	7	2
1339	ENSG00000198650	TAT	RETINOL, MITOMYCIN, PREDNISOLONE, GENISTEIN, METHOTREXATE	6898	4	1
1340	ENSG00000198681	MAGEA1	DECITABINE, CYTARABINE	4100	1	1
1341	ENSG00000198700	IPO9	ENMD-981693	55705	4	2
1342	ENSG00000198734	F5	TAMOXIFEN	2153	3	2
1343	ENSG00000198752	CDC42BPB	A-443654	9578	9	3
1344	ENSG00000198785	GRIN3A	ACAMPROSATE	116443	2	1
1345	ENSG00000198793	MTOR	PF-04691502, LY-294002, PKI-179, CC-223, DACTOLISIB, PANULISIB, TORIN1, OMIPALISIB, SIROLIMUS, PAZOPANIB, GEDATOLISIB, AZD-5363, DS-3078A, LY-3023414, SPARFLOXACIN, PA-799, SF-1126, APITOLISIB, VOXTALISIB, OSI-027, YOHIMBINE, BENZONATATE, AZD-2014, METFORMIN, AZD-8055, VS-5584, EVEROLIMUS, PI-103, CHEMBL1081312, ALPELISIB, DS-7423, TEMSIROLIMUS, RIDAFOROLIMUS, INK-128	2475	7	3
1346	ENSG00000198805	PNP	CLADRIBINE, FORODESINE, 8-AZAGUANINE	4860	8	4
1347	ENSG00000198821	CD247	AZACITIDINE, BLINATUMOMAB	919	7	2
1348	ENSG00000198848	CES1	CAPECITABINE	1066	9	6
1349	ENSG00000198851	CD3E	CATUMAXOMAB, BLINATUMOMAB	916	6	2
1350	ENSG00000198873	GRK5	VERAPAMIL	2869	2	1
1351	ENSG00000198900	TOP1	TOPOTECAN, CYCLOPHOSPHAMIDE, BECATECARIN, KARENITECIN, IRINOTECAN, RUBITECAN, LURTOTECAN, 7-ETHYL-10-HYDROXY-CAMPTOTHECIN, C-1311 (CHEMBL3545337), ELSAMITRUCIN, CAMPTOTHECIN	7150	1	1
1352	ENSG00000198959	TGM2	L-EFLORNITHINE, FINASTERIDE, DECITABINE, BEVACIZUMAB, SIROLIMUS, DOXORUBICIN, TAMOXIFEN, CAMPTOTHECIN, GEMCITABINE, RETINOL	7052	6	3
1353	ENSG00000198963	RORB	TRETINOIN	6096	2	2
1354	ENSG00000203747	FCGR3A	CETUXIMAB, BEVACIZUMAB, GEMTUZUMAB OZOGAMICIN, RITUXIMAB, ALEMTUZUMAB, IBRITUMOMAB TIUXETAN, CYCLOPHOSPHAMIDE, TOSITUMOMAB, DOXORUBICIN, THALIDOMIDE, GELDANAMYCIN, CYTARABINE, TRASTUZUMAB, PUROMYCIN, VINCRISTINE, PREDNISOLONE	2214	8	4
1355	ENSG00000203857	HSD3B1	TRILOSTANE	3283	5	2
1356	ENSG00000203859	HSD3B2	TRILOSTANE	3284	6	2
1357	ENSG00000204174	NPY4R	NICLOSAMIDE	5540	2	1
1358	ENSG00000204231	RXRB	ALITRETINOIN, IRX-4204, TRETINOIN, BEXAROTENE	6257	5	3
1359	ENSG00000204256	BRD2	LY-294002, CHEMBL2017291	6046	19	11
1360	ENSG00000204264	PSMB8	BORTEZOMIB, CARFILZOMIB, OPROZOMIB	5696	5	3
1361	ENSG00000204267	TAP2	PRAMLINTIDE	6891	5	3
1362	ENSG00000204287	HLA-DRA	PEMBROLIZUMAB, NIVOLUMAB, ATEZOLIZUMAB	3122	2	2
1363	ENSG00000204301	NOTCH4	NIROGACESTAT, REGN-421	4855	5	1
1364	ENSG00000204490	TNF	POMALIDOMIDE, MIDOSTAURIN, THALIDOMIDE, HALOFUGINONE, ORTATAXEL, LENALIDOMIDE, VADIMEZAN, HYDROXYCHLOROQUINE, NORDIHYDROGUAIARETIC ACID, PROCARBAZINE, PIRFENIDONE	7124	1	1
1365	ENSG00000204580	DDR1	IMATINIB, NILOTINIB	780	58	36
1366	ENSG00000204673	AKT1S1	AZD-8055, OSI-027, INK-128	84335	9	4
1367	ENSG00000204983	PRSS1	BUSULFAN, AMG-900	5644	7	4
1368	ENSG00000205155	PSENEN	NIROGACESTAT	55851	3	2
1369	ENSG00000205220	PSMB10	CARFILZOMIB, OPROZOMIB, BORTEZOMIB	5699	5	2
1370	ENSG00000205339	IPO7	ENMD-981693	10527	8	3
1371	ENSG00000205358	MT1H	STREPTOZOTOCIN	4496	2	2
1372	ENSG00000206235	TAP2	PRAMLINTIDE	6891	5	3
1373	ENSG00000206240	HLA-DRB1	LAPATINIB	3123	2	2
1374	ENSG00000206289	RXRB	ALITRETINOIN, IRX-4204, TRETINOIN, BEXAROTENE	6257	6	4
1375	ENSG00000206298	PSMB8	BORTEZOMIB, CARFILZOMIB, OPROZOMIB	5696	5	3
1376	ENSG00000206299	TAP2	PRAMLINTIDE	6891	5	3
1377	ENSG00000206305	HLA-DQA1	INTERFERON BETA-1A, LAPATINIB	3117	3	1
1378	ENSG00000206306	HLA-DRB1	LAPATINIB	3123	2	2
1379	ENSG00000206308	HLA-DRA	PEMBROLIZUMAB, NIVOLUMAB, ATEZOLIZUMAB	3122	3	2
1380	ENSG00000206312	NOTCH4	NIROGACESTAT, REGN-421	4855	5	1
1381	ENSG00000206439	TNF	POMALIDOMIDE, MIDOSTAURIN, THALIDOMIDE, HALOFUGINONE, ORTATAXEL, LENALIDOMIDE, VADIMEZAN, HYDROXYCHLOROQUINE, NORDIHYDROGUAIARETIC ACID, PROCARBAZINE, PIRFENIDONE	7124	1	1
1382	ENSG00000206450	HLA-B	PAZOPANIB, THALIDOMIDE	3106	10	3
1383	ENSG00000212122	TSSK1B	CERITINIB	83942	1	1
1384	ENSG00000213199	ASIC3	AMILORIDE, ASPIRIN	9311	9	6
1385	ENSG00000213281	NRAS	FLUOROURACIL, TAK-733, CHEMBL525191, AZD-1775, GEDATOLISIB, ARACHIDONOYL DOPAMINE, GEFITINIB, PANITUMUMAB, CYTARABINE, CHEMBL1229592, OBATOCLAX, MK-2206, CETUXIMAB, E-6201, PD-0325901, ATEZOLIZUMAB, TRAMETINIB, SORAFENIB, DABRAFENIB, EVEROLIMUS, LENVATINIB, BINIMETINIB, BGB-283, BUPARLISIB, VEMURAFENIB, ABEMACICLIB, LY-3009120, RIBOCICLIB, ALPELISIB, PLX-4720, TUBASTATIN A, DINACICLIB, AFATINIB, …	4893	1	1
1386	ENSG00000213398	LCAT	PREDNISOLONE, STREPTOZOTOCIN	3931	9	7
1387	ENSG00000213619	NDUFS3	METFORMIN HYDROCHLORIDE	4722	13	6
1388	ENSG00000215077	BRD2	LY-294002, CHEMBL2017291	6046	13	6
1389	ENSG00000215522	DDR1	IMATINIB, NILOTINIB	780	22	12
1390	ENSG00000221867	MAGEA3	ASTUPROTIMUT-R	4102	3	2
1391	ENSG00000222028	PSMB11	BORTEZOMIB, CARFILZOMIB, OPROZOMIB	122706	1	1
1392	ENSG00000223355	NOTCH4	NIROGACESTAT, REGN-421	4855	5	1
1393	ENSG00000223481	TAP2	PRAMLINTIDE	6891	4	2
1394	ENSG00000223532	HLA-B	PAZOPANIB, THALIDOMIDE	3106	9	4
1395	ENSG00000223680	DDR1	IMATINIB, NILOTINIB	780	15	7
1396	ENSG00000223952	TNF	POMALIDOMIDE, MIDOSTAURIN, THALIDOMIDE, HALOFUGINONE, ORTATAXEL, LENALIDOMIDE, VADIMEZAN, HYDROXYCHLOROQUINE, NORDIHYDROGUAIARETIC ACID, PROCARBAZINE, PIRFENIDONE	7124	1	1
1397	ENSG00000224156	TUBB	PATUPILONE, VINORELBINE TARTRATE, BRENTUXIMAB VEDOTIN, PODOFILOX, DOCETAXEL, CROLIBULIN, ERIBULIN, COLCHICINE, VINBLASTINE, VINCRISTINE, TRASTUZUMAB EMTANSINE, PACLITAXEL, IXABEPILONE, EPOTHILONE D, CABAZITAXEL	203068	4	3
1398	ENSG00000224470	ATXN1L	TRAMETINIB, VEMURAFENIB, DABRAFENIB	342371	3	1
1399	ENSG00000224608	HLA-B	PAZOPANIB, THALIDOMIDE	3106	10	4
1400	ENSG00000225890	HLA-DQA1	INTERFERON BETA-1A, LAPATINIB	3117	10	3
1401	ENSG00000225967	TAP2	PRAMLINTIDE	6891	4	2
1402	ENSG00000226201	PSMB8	BORTEZOMIB, CARFILZOMIB, OPROZOMIB	5696	5	3
1403	ENSG00000226260	HLA-DRA	PEMBROLIZUMAB, NIVOLUMAB, ATEZOLIZUMAB	3122	3	2
1404	ENSG00000227322	RXRB	ALITRETINOIN, IRX-4204, TRETINOIN, BEXAROTENE	6257	8	5
1405	ENSG00000227357	HLA-DRB4	1D09C3	3126	1	1
1406	ENSG00000227739	TUBB	PATUPILONE, VINORELBINE TARTRATE, BRENTUXIMAB VEDOTIN, PODOFILOX, DOCETAXEL, CROLIBULIN, ERIBULIN, COLCHICINE, VINBLASTINE, VINCRISTINE, TRASTUZUMAB EMTANSINE, PACLITAXEL, IXABEPILONE, EPOTHILONE D, CABAZITAXEL	203068	4	3
1407	ENSG00000227826	HLA-DRB4	1D09C3	3126	1	1
1408	ENSG00000227993	HLA-DRA	PEMBROLIZUMAB, NIVOLUMAB, ATEZOLIZUMAB	3122	3	2
1409	ENSG00000228080	HLA-DRB1	LAPATINIB	3123	2	2
1410	ENSG00000228284	HLA-DQA1	INTERFERON BETA-1A, LAPATINIB	3117	10	3
1411	ENSG00000228321	TNF	POMALIDOMIDE, MIDOSTAURIN, THALIDOMIDE, HALOFUGINONE, ORTATAXEL, LENALIDOMIDE, VADIMEZAN, HYDROXYCHLOROQUINE, NORDIHYDROGUAIARETIC ACID, PROCARBAZINE, PIRFENIDONE	7124	1	1
1412	ENSG00000228333	RXRB	ALITRETINOIN, IRX-4204, TRETINOIN, BEXAROTENE	6257	6	4
1413	ENSG00000228582	TAP2	PRAMLINTIDE	6891	5	3
1414	ENSG00000228716	DHFR	PEMETREXED (CHEMBL1201258), RALTITREXED, TALOTREXIN, PRALATREXATE, TRIMETREXATE, METHOTREXATE, MITOMYCIN, TAMOXIFEN	1719	7	3
1415	ENSG00000228849	TNF	POMALIDOMIDE, MIDOSTAURIN, THALIDOMIDE, HALOFUGINONE, ORTATAXEL, LENALIDOMIDE, VADIMEZAN, HYDROXYCHLOROQUINE, NORDIHYDROGUAIARETIC ACID, PROCARBAZINE, PIRFENIDONE	7124	1	1
1416	ENSG00000228964	HLA-B	PAZOPANIB, THALIDOMIDE	3106	10	4
1417	ENSG00000228978	TNF	POMALIDOMIDE, MIDOSTAURIN, THALIDOMIDE, HALOFUGINONE, ORTATAXEL, LENALIDOMIDE, VADIMEZAN, HYDROXYCHLOROQUINE, NORDIHYDROGUAIARETIC ACID, PROCARBAZINE, PIRFENIDONE	7124	1	1
1418	ENSG00000228987	HLA-DRA	PEMBROLIZUMAB, NIVOLUMAB, ATEZOLIZUMAB	3122	3	2
1419	ENSG00000229074	HLA-DRB1	LAPATINIB	3123	2	2
1420	ENSG00000229684	TUBB	PATUPILONE, VINORELBINE TARTRATE, BRENTUXIMAB VEDOTIN, PODOFILOX, DOCETAXEL, CROLIBULIN, ERIBULIN, COLCHICINE, VINBLASTINE, VINCRISTINE, TRASTUZUMAB EMTANSINE, PACLITAXEL, IXABEPILONE, EPOTHILONE D, CABAZITAXEL	203068	4	3
1421	ENSG00000229767	DDR1	IMATINIB, NILOTINIB	780	12	2
1422	ENSG00000229859	PGA3	ECABET	643834	8	4
1423	ENSG00000230034	PSMB8	BORTEZOMIB, CARFILZOMIB, OPROZOMIB	5696	5	3
1424	ENSG00000230108	TNF	POMALIDOMIDE, MIDOSTAURIN, THALIDOMIDE, HALOFUGINONE, ORTATAXEL, LENALIDOMIDE, VADIMEZAN, HYDROXYCHLOROQUINE, NORDIHYDROGUAIARETIC ACID, PROCARBAZINE, PIRFENIDONE	7124	1	1
1425	ENSG00000230456	DDR1	IMATINIB, NILOTINIB	780	21	11
1426	ENSG00000230463	HLA-DRB3	1D09C3	3125	1	1
1427	ENSG00000230669	PSMB8	BORTEZOMIB, CARFILZOMIB, OPROZOMIB	5696	5	3
1428	ENSG00000230678	BRD2	LY-294002, CHEMBL2017291	6046	11	2
1429	ENSG00000230726	HLA-DRA	PEMBROLIZUMAB, NIVOLUMAB, ATEZOLIZUMAB	3122	3	2
1430	ENSG00000231021	HLA-DRB4	1D09C3	3126	1	1
1431	ENSG00000231321	RXRB	ALITRETINOIN, IRX-4204, TRETINOIN, BEXAROTENE	6257	6	4
1432	ENSG00000231631	PSMB8	BORTEZOMIB, CARFILZOMIB, OPROZOMIB	5696	5	3
1433	ENSG00000231679	HLA-DRB3	1D09C3	3125	1	1
1434	ENSG00000232062	HLA-DQA1	INTERFERON BETA-1A, LAPATINIB	3117	2	1
1435	ENSG00000232126	HLA-B	PAZOPANIB, THALIDOMIDE	3106	9	4
1436	ENSG00000232326	TAP2	PRAMLINTIDE	6891	4	2
1437	ENSG00000232339	NOTCH4	NIROGACESTAT, REGN-421	4855	5	1
1438	ENSG00000232421	TUBB	PATUPILONE, VINORELBINE TARTRATE, BRENTUXIMAB VEDOTIN, PODOFILOX, DOCETAXEL, CROLIBULIN, ERIBULIN, COLCHICINE, VINBLASTINE, VINCRISTINE, TRASTUZUMAB EMTANSINE, PACLITAXEL, IXABEPILONE, EPOTHILONE D, CABAZITAXEL	203068	4	3
1439	ENSG00000232575	TUBB	PATUPILONE, VINORELBINE TARTRATE, BRENTUXIMAB VEDOTIN, PODOFILOX, DOCETAXEL, CROLIBULIN, ERIBULIN, COLCHICINE, VINBLASTINE, VINCRISTINE, TRASTUZUMAB EMTANSINE, PACLITAXEL, IXABEPILONE, EPOTHILONE D, CABAZITAXEL	203068	4	3
1440	ENSG00000232810	TNF	POMALIDOMIDE, MIDOSTAURIN, THALIDOMIDE, HALOFUGINONE, ORTATAXEL, LENALIDOMIDE, VADIMEZAN, HYDROXYCHLOROQUINE, NORDIHYDROGUAIARETIC ACID, PROCARBAZINE, PIRFENIDONE	7124	1	1
1441	ENSG00000234078	DDR1	IMATINIB, NILOTINIB	780	22	12
1442	ENSG00000234507	BRD2	LY-294002, CHEMBL2017291	6046	13	7
1443	ENSG00000234704	BRD2	LY-294002, CHEMBL2017291	6046	13	5
1444	ENSG00000234745	HLA-B	PAZOPANIB, THALIDOMIDE	3106	10	2
1445	ENSG00000234794	HLA-DRA	PEMBROLIZUMAB, NIVOLUMAB, ATEZOLIZUMAB	3122	3	2
1446	ENSG00000234876	NOTCH4	NIROGACESTAT, REGN-421	4855	5	1
1447	ENSG00000235067	TUBB	PATUPILONE, VINORELBINE TARTRATE, BRENTUXIMAB VEDOTIN, PODOFILOX, DOCETAXEL, CROLIBULIN, ERIBULIN, COLCHICINE, VINBLASTINE, VINCRISTINE, TRASTUZUMAB EMTANSINE, PACLITAXEL, IXABEPILONE, EPOTHILONE D, CABAZITAXEL	203068	4	3
1448	ENSG00000235307	BRD2	LY-294002, CHEMBL2017291	6046	11	4
1449	ENSG00000235396	NOTCH4	NIROGACESTAT, REGN-421	4855	5	1
1450	ENSG00000235712	RXRB	ALITRETINOIN, IRX-4204, TRETINOIN, BEXAROTENE	6257	6	4
1451	ENSG00000235715	PSMB8	BORTEZOMIB, CARFILZOMIB, OPROZOMIB	5696	5	3
1452	ENSG00000236227	BRD2	LY-294002, CHEMBL2017291	6046	11	5
1453	ENSG00000236418	HLA-DQA1	INTERFERON BETA-1A, LAPATINIB	3117	11	3
1454	ENSG00000236443	PSMB8	BORTEZOMIB, CARFILZOMIB, OPROZOMIB	5696	5	3
1455	ENSG00000236884	HLA-DRB1	LAPATINIB	3123	2	1
1456	ENSG00000237599	TAP2	PRAMLINTIDE	6891	5	3
1457	ENSG00000238196	NOTCH4	NIROGACESTAT, REGN-421	4855	3	1
1458	ENSG00000239732	TLR9	MOTESANIB, HYDROXYCHLOROQUINE	54106	1	1
1459	ENSG00000239836	PSMB9	BORTEZOMIB, OPROZOMIB, CARFILZOMIB	5698	6	4
1460	ENSG00000240065	PSMB9	BORTEZOMIB, OPROZOMIB, CARFILZOMIB	5698	5	3
1461	ENSG00000240118	PSMB9	BORTEZOMIB, OPROZOMIB, CARFILZOMIB	5698	6	4
1462	ENSG00000240224	UGT1A5	MITOXANTRONE, 7-ETHYL-10-HYDROXY-CAMPTOTHECIN	54579	1	1
1463	ENSG00000240508	PSMB9	BORTEZOMIB, OPROZOMIB, CARFILZOMIB	5698	6	4
1464	ENSG00000241119	UGT1A9	7-ETHYL-10-HYDROXY-CAMPTOTHECIN	54600	1	1
1465	ENSG00000241635	UGT1A1	BELINOSTAT, PAZOPANIB, ETOPOSIDE, 7-ETHYL-10-HYDROXY-CAMPTOTHECIN, NILOTINIB, IRINOTECAN	54658	2	2
1466	ENSG00000242252	BGLAP	MITOMYCIN, RESVERATROL, GALLIUM NITRATE, TAMOXIFEN, CHEMBL35482, CELECOXIB, PREDNISOLONE, DACTINOMYCIN, GENISTEIN, EXEMESTANE, REGRAMOSTIM	632	2	1
1467	ENSG00000242515	UGT1A10	7-ETHYL-10-HYDROXY-CAMPTOTHECIN, ETOPOSIDE, MYCOPHENOLIC ACID	54575	2	2
1468	ENSG00000242711	PSMB9	BORTEZOMIB, OPROZOMIB, CARFILZOMIB	5698	6	4
1469	ENSG00000243067	PSMB9	BORTEZOMIB, OPROZOMIB, CARFILZOMIB	5698	6	4
1470	ENSG00000243594	PSMB9	BORTEZOMIB, OPROZOMIB, CARFILZOMIB	5698	6	4
1471	ENSG00000243958	PSMB9	BORTEZOMIB, OPROZOMIB, CARFILZOMIB	5698	6	4
1472	ENSG00000244122	UGT1A7	7-ETHYL-10-HYDROXY-CAMPTOTHECIN	54577	2	2
1473	ENSG00000244165	P2RY11	SURAMIN	5032	2	1
1474	ENSG00000244405	ETV5	TRAMETINIB	2119	14	6
1475	ENSG00000244474	UGT1A4	TAMOXIFEN, 7-ETHYL-10-HYDROXY-CAMPTOTHECIN, TACROLIMUS	54657	2	2
1476	ENSG00000248144	ADH1C	TRETINOIN	126	4	3
1477	ENSG00000248333	CDK11B	AZD-5438, RONICICLIB, AT-7519	984	9	8
1478	ENSG00000250506	CDK3	TG-02, ALVOCIDIB	1018	4	3
1479	ENSG00000253729	PRKDC	CHEMBL188678, CHEMBL1086377, PI-103, CHEMBL1081312, SF-1126	5591	11	4
1480	ENSG00000254087	LYN	IBRUTINIB, DASATINIB, NINTEDANIB, XL-228, MASITINIB, BAFETINIB, BOSUTINIB, ENMD-981693, ILORASERTIB, PONATINIB	4067	4	3
1481	ENSG00000255974	CYP2A6	DOCETAXEL, LETROZOLE, VALPROIC ACID	1548	4	2
1482	ENSG00000256043	CTSO	ODANACATIB	1519	1	1
1483	ENSG00000256870	SLC5A8	IBUPROFEN	160728	1	1
1484	ENSG00000257017	HP	STREPTOZOTOCIN	3240	18	12
1485	ENSG00000257365	FNTB	TIPIFARNIB	2342	8	1
1486	ENSG00000258947	TUBB3	COLCHICINE, TRASTUZUMAB EMTANSINE, DOCETAXEL, CABAZITAXEL, EPOTHILONE D, PACLITAXEL, IXABEPILONE, CROLIBULIN, PATUPILONE, BRENTUXIMAB VEDOTIN	10381	15	11
1487	ENSG00000259207	ITGB3	CILENGITIDE, ETARACIZUMAB, INTETUMUMAB	3690	3	3
1488	ENSG00000261371	PECAM1	RESVERATROL	5175	9	4
1489	ENSG00000261456	TUBB8	CABAZITAXEL, IXABEPILONE, PACLITAXEL, BRENTUXIMAB VEDOTIN, TRASTUZUMAB EMTANSINE, COLCHICINE, CROLIBULIN	347688	7	6
1490	ENSG00000262217	SLC5A8	IBUPROFEN	160728	1	1
1491	ENSG00000262243	CES1	CAPECITABINE	1066	9	6
1492	ENSG00000262406	MMP12	MARIMASTAT, BATIMASTAT	4321	1	1
1493	ENSG00000262418	PTPRC	PREDNISONE, FLUOROURACIL	5788	14	10
1494	ENSG00000262473	GART	PEMETREXED (CHEMBL1201258)	2618	8	2
1495	ENSG00000262635	TDO2	DEXAMETHASONE	6999	8	3
1496	ENSG00000263238	CTSO	ODANACATIB	1519	1	1
1497	ENSG00000263528	IKBKE	AMLEXANOX	9641	6	5
1498	ENSG00000263761	GDF2	DELANTERCEPT	2658	1	1
1499	ENSG00000265203	RBP3	RETINOL	5949	1	1
1500	ENSG00000267855	NDUFA7	METFORMIN HYDROCHLORIDE	4701	6	3
1501	ENSG00000272532	CYP2D6	METHYLPHENIDATE, GEFITINIB, RUCAPARIB, YOHIMBINE, ERLOTINIB, HYDROXYCHLOROQUINE, STREPTOZOTOCIN, TACROLIMUS, CELECOXIB	1565	2	2
1502	ENSG00000272765	NDUFA6	METFORMIN HYDROCHLORIDE	4700	2	2
1503	ENSG00000273079	GRIN2B	VALPROIC ACID	2904	9	3
1504	ENSG00000273397	NDUFA6	METFORMIN HYDROCHLORIDE	4700	3	3
1505	ENSG00000273642	NDUFA3	METFORMIN HYDROCHLORIDE	4696	1	1
1506	ENSG00000273686	B2M	PEMBROLIZUMAB	567	14	5
1507	ENSG00000273707	CDKN1C	CHEMBL1213492	1028	5	3
1508	ENSG00000273814	OCLN	TRETINOIN	100506658	6	2
1509	ENSG00000274247	PRSS1	BUSULFAN, AMG-900	5644	7	4
1510	ENSG00000274286	ADRA2B	YOHIMBINE, CABERGOLINE	151	1	1
1511	ENSG00000274359	NDUFA3	METFORMIN HYDROCHLORIDE	4696	1	1
1512	ENSG00000275199	AKT3	PERIFOSINE, TRICIRIBINE, IPATASERTIB, AFURESERTIB, AZD-5363, MK-2206, MSC-2363318A, UPROSERTIB, A-443654, GSK-690693, ARQ-092, OMIPALISIB, EVEROLIMUS, AFURESERTIB HYDROCHLORIDE, XL-418, LY-2780301, AZD-4547	10000	7	3
1513	ENSG00000275211	CYP2D6	METHYLPHENIDATE, GEFITINIB, RUCAPARIB, YOHIMBINE, ERLOTINIB, HYDROXYCHLOROQUINE, STREPTOZOTOCIN, TACROLIMUS, CELECOXIB	1565	4	3
1514	ENSG00000275331	ABCC6	DOCETAXEL, THALIDOMIDE	368	8	4
1515	ENSG00000275349	SMN1	VALPROIC ACID	6606	10	9
1516	ENSG00000275365	MMP11	MARIMASTAT	4320	13	3
1517	ENSG00000275482	EPHB6	VANDETANIB	2051	11	6
1518	ENSG00000275565	ALOX5	METHOTREXATE, NORDIHYDROGUAIARETIC ACID	240	8	3
1519	ENSG00000275575	PTP4A3	CETUXIMAB	11156	11	3
1520	ENSG00000275605	NDUFA3	METFORMIN HYDROCHLORIDE	4696	1	1
1521	ENSG00000275724	NDUFA3	METFORMIN HYDROCHLORIDE	4696	1	1
1522	ENSG00000275837	SMARCB1	PALBOCICLIB, PENTANAL, PANOBINOSTAT, ALVOCIDIB, VORINOSTAT, FENRETINIDE	6598	7	5
1523	ENSG00000275903	PSMB3	BORTEZOMIB, CARFILZOMIB, OPROZOMIB	5691	6	4
1524	ENSG00000276061	NDUFA3	METFORMIN HYDROCHLORIDE	4696	12	9
1525	ENSG00000276155	MAPT	DOCETAXEL, PACLITAXEL	4137	14	8
1526	ENSG00000276191	CRHR1	CHEMBL1236539	1394	14	12
1527	ENSG00000276220	NDUFA3	METFORMIN HYDROCHLORIDE	4696	1	1
1528	ENSG00000276231	PIK3R6	SONOLISIB, GEDATOLISIB, QUERCETIN, GSK-2636771, OMIPALISIB, APITOLISIB, PICTILISIB, BUPARLISIB HYDROCHLORIDE, PILARALISIB (CHEMBL3218575), SF-1126, PF-04691502, PI-103, COPANLISIB, BUPARLISIB, DACTOLISIB, VOXTALISIB, ALPELISIB	146850	4	2
1529	ENSG00000276536	HRAS	DASATINIB, BRYOSTATIN, CI-1040, E-6201, CHEMBL35482, NITROGLYCERIN, RIGOSERTIB, BINIMETINIB, GEMCITABINE, TIPIFARNIB, BEVACIZUMAB, CABOZANTINIB, ALPELISIB, BUPARLISIB, CHEMBL387187, DACTOLISIB, DOCETAXEL, TRAMETINIB, PD-0325901, METFORMIN, PANITUMUMAB, STREPTOZOTOCIN, AZD-4547, CETUXIMAB, EVEROLIMUS, PD-173074, SELUMETINIB, SF-1126, HYDROXYUREA, SIROLIMUS, DIETHYLSTILBESTROL, AZD-8055, MK-2206	3265	11	3
1530	ENSG00000276766	NDUFA3	METFORMIN HYDROCHLORIDE	4696	1	1
1531	ENSG00000276802	HERC2	NERATINIB	8924	3	3
1532	ENSG00000276825	DRD4	PALBOCICLIB, QUINPIROLE, CABERGOLINE	1815	2	1
1533	ENSG00000276977	PDCD1	PEMBROLIZUMAB, NIVOLUMAB, PIDILIZUMAB, PROCARBAZINE	5133	3	3
1534	ENSG00000276996	SLC6A3	METHYLPHENIDATE, PHENMETRAZINE	6531	3	1
1535	ENSG00000277069	RXFP3	ALBENDAZOLE	51289	1	1
1536	ENSG00000277263	HLA-DRA	PEMBROLIZUMAB, NIVOLUMAB, ATEZOLIZUMAB	3122	1	1
1537	ENSG00000277273	CDK7	AT-7519, ALVOCIDIB, BMS-387032, SELICICLIB, TG-02, RG-547, RONICICLIB, AZD-5438	1022	15	10
1538	ENSG00000277278	HERC2	NERATINIB	8924	3	1
1539	ENSG00000277365	NDUFA6	METFORMIN HYDROCHLORIDE	4700	3	3
1540	ENSG00000277401	TJP1	GENISTEIN, DEXAMETHASONE	7082	4	4
1541	ENSG00000277405	SERPINA6	PREDNISOLONE	866	3	3
1542	ENSG00000277603	TPO	TRETINOIN	7173	15	10
1543	ENSG00000277614	SCG5	CHEMBL1213492	6447	1	1
1544	ENSG00000277656	GSTT1	PACLITAXEL, THALIDOMIDE	2952	15	10
1545	ENSG00000277722	NDUFA3	METFORMIN HYDROCHLORIDE	4696	1	1
1546	ENSG00000277791	PSMB3	BORTEZOMIB, CARFILZOMIB, OPROZOMIB	5691	6	4
1547	ENSG00000277804	PRTN3	REGRAMOSTIM	5657	2	2
1548	ENSG00000277893	SRD5A2	AZELAIC ACID, FINASTERIDE	6716	1	1
1549	ENSG00000277956	MAPT	DOCETAXEL, PACLITAXEL	4137	18	9
1550	ENSG00000278183	ABCC1	TROXACITABINE, ETOPOSIDE, ALVOCIDIB, OFLOXACIN, DAUNORUBICIN, MELPHALAN, IRINOTECAN, SULFINPYRAZONE, TENIPOSIDE	4363	7	3
1551	ENSG00000278195	SSTR3	OCTREOTIDE, VAPREOTIDE, LANREOTIDE, PASIREOTIDE	6753	2	1
1552	ENSG00000278232	CRHR1	CHEMBL1236539	1394	6	6
1553	ENSG00000278365	NDUFA3	METFORMIN HYDROCHLORIDE	4696	1	1
1554	ENSG00000278466	MUC2	FLUOROURACIL, DECITABINE, CHEMBL35482	4583	3	3
1555	ENSG00000278488	NAPRT	CHEMBL2420629	93100	13	6
1556	ENSG00000278570	NR2E3	TRIAPINE	10002	4	3
1557	ENSG00000280905	CYP2D6	METHYLPHENIDATE, GEFITINIB, RUCAPARIB, YOHIMBINE, ERLOTINIB, HYDROXYCHLOROQUINE, STREPTOZOTOCIN, TACROLIMUS, CELECOXIB	1565	7	4
1558	ENSG00000281013	NDUFA6	METFORMIN HYDROCHLORIDE	4700	4	3
1559	ENSG00000281151	KCNQ2	CELECOXIB	3785	19	10
1560	ENSG00000281221	PSMC4	OPROZOMIB, CARFILZOMIB, BORTEZOMIB	5704	6	2
1561	ENSG00000281289	LSS	MEDROXYPROGESTERONE ACETATE	4047	9	3
1562	ENSG00000281434	NDUFA10	METFORMIN HYDROCHLORIDE	4705	14	10
1563	ENSG00000281857	SAG	TACROLIMUS, DEXAMETHASONE	6295	16	4
1564	ENSG00000281877	RPS6KA1	PREXASERTIB	6195	20	12
1565	ENSG00000281931	SCG5	CHEMBL1213492	6447	9	5
1566	ENSG00000282076	KCNQ1	CELECOXIB, TACROLIMUS	3784	3	1
1567	ENSG00000282230	ADAM9	ADERBASIB	8754	5	1
1568	ENSG00000282608	ADORA3	CF102	140	4	2
1569	ENSG00000282932	PTPRD	TEPROTUMUMAB, CUCURBITACIN I, CIXUTUMUMAB	5789	15	10
1570	ENSG00000282966	CYP2D6	METHYLPHENIDATE, GEFITINIB, RUCAPARIB, YOHIMBINE, ERLOTINIB, HYDROXYCHLOROQUINE, STREPTOZOTOCIN, TACROLIMUS, CELECOXIB	1565	7	4
1571	ENSG00000283284	CYP2D6	METHYLPHENIDATE, GEFITINIB, RUCAPARIB, YOHIMBINE, ERLOTINIB, HYDROXYCHLOROQUINE, STREPTOZOTOCIN, TACROLIMUS, CELECOXIB	1565	7	4
1572	ENSG00000283447	NDUFS1	METFORMIN HYDROCHLORIDE	4719	10	8
1573	ENSG00000284934	DIABLO	CLADRIBINE, RESVERATROL	56616	4	1
1574	ENSG00000285188	PDE4C	SODIUM PHENYLBUTYRATE, ILOPROST, AMLEXANOX	5143	1	1
1575	ENSG00000285441	SOD2	CYCLOPHOSPHAMIDE	6648	1	1
