# Supplementary material for: In silico analysis of alternative splicing on drug-target gene interactions
Source: Sci Rep. 2020 Jan 10;10:134. doi: 10.1038/s41598-019-56894-x (PMC6954184; doi:10.1038/s41598-019-56894-x)
Supplement: Supplementary file 5 — Supplementary Information 5. [file 41598_2019_56894_MOESM5_ESM.xlsx]

## Sheet: Sheet1
gene_drug_pair	gene	isoform(s) with different binding pocket	number of PFAM domains	Comment	total number of genes
AKR1D1_FINASTERIDE	AKR1D1	AKR1D1-204	1	partial	86
AKT1_IPATASERTIB	AKT1	AKT1-207,AKT1-209,AKT1-213,AKT1-215	3	incomplete binding pocket	percentage
AKT2_A-443654	AKT2	AKT2-214,AKT2-211,AKT2-219,AKT2-229,AKT2-224,AKT2-226,AKT2-212,AKT2-241,AKT2-215,AKT2-213,AKT2-202,AKT2-208,AKT2-223,AKT2-209,AKT2-236,AKT2-240,AKT2-207,AKT2-205,AKT2-222,AKT2-239,AKT2-201,AKT2-231,AKT2-242,AKT2-203,AKT2-210	3	incomplete binding pocket	0.774775
AKT2_CHEMBL428462	AKT2	AKT2-214,AKT2-211,AKT2-219,AKT2-229,AKT2-224,AKT2-226,AKT2-212,AKT2-241,AKT2-215,AKT2-213,AKT2-202,AKT2-208,AKT2-223,AKT2-209,AKT2-236,AKT2-240,AKT2-207,AKT2-205,AKT2-222,AKT2-239,AKT2-201,AKT2-231,AKT2-242,AKT2-203,AKT2-210	3	incomplete binding pocket
AKT2_GSK-690693	AKT2	AKT2-214,AKT2-211,AKT2-219,AKT2-229,AKT2-224,AKT2-226,AKT2-212,AKT2-241,AKT2-215,AKT2-213,AKT2-202,AKT2-208,AKT2-223,AKT2-209,AKT2-236,AKT2-240,AKT2-207,AKT2-205,AKT2-222,AKT2-239,AKT2-201,AKT2-231,AKT2-242,AKT2-203,AKT2-210	3	incomplete binding pocket	55 has >1 functional domains
ALK_ALECTINIB	ALK	ALK-203	3	different binding pocket structure	0.639535
ALK_BRIGATINIB	ALK	ALK-202,ALK-203	3	different binding pocket structure
ALK_CERITINIB	ALK	ALK-203	3	different binding pocket structure
ALK_CRIZOTINIB	ALK	ALK-203	3	different binding pocket structure
ALK_ENTRECTINIB	ALK	ALK-203	3	different binding pocket structure
ALK_LORLATINIB	ALK	ALK-203	3	different binding pocket structure
AR_CYPROTRONE_ACETATE	AR	AR-209,AR-203,AR-204,AR-206,AR-207	3	missing binding pocket
AR_ENOBOSARM	AR	AR-209,AR-203,AR-204,AR-206,AR-207	3	missing binding pocket
AR_FLUTAMIDE	AR	AR-209,AR-203,AR-204,AR-206,AR-207	3	missing binding pocket
AURKA_DANUSERTIB	AURKA	AURKA-212,AURKA-213,AURKA-210	1	incomplete binding pocket
BCL2_NAVITOCLAX	BCL2	BCL2-203	2	incomplete binding pocket
BRAF_CHIR-265	BRAF	BRAF-205,BRAF-203	3	no functional effect as drug targets mutation
BRAF_DABRAFENIB	BRAF	BRAF-205,BRAF-203	3	no functional effect as drug targets mutation
BRAF_PLX-4720	BRAF	BRAF-205,BRAF-203	3	no functional effect as drug targets mutation
BRAF_SORAFENIB	BRAF	BRAF-205,BRAF-203	3	no functional effect as drug targets mutation
BRAF_VEMURAFENIB	BRAF	BRAF-205,BRAF-203	3	no functional effect as drug targets mutation
BRD4_FEDRATINIB	BRD4	BRD4-210	3	incomplete binding pocket
BRD4_LY-294002	BRD4	BRD4-210	3	incomplete binding pocket
BTK_IBRUTINIB	BTK	BTK-202	5	incomplete binding pocket
CDK2_BMS-387032	CDK2	CDK2-208,CDK2-207	1	incomplete functional domain
CDK2_CHEMBL303958	CDK2	CDK2-208,CDK2-203,CDK2-207	1	incomplete functional domain
CDK2_RG-547	CDK2	CDK2-208,CDK2-203,CDK2-207	1	incomplete functional domain
CDK5_SELICICLIB	CDK5	CDK5-201	1	incomplete functional domain (missing residues)
CDK8_SORAFENIB	CDK8	CDK8-206,CDK8-205,CDK8-202	1	incomplete functional domain
CDK9_ALVOCIDIB	CDK9	CDK9-202	1	incomplete functional domain
CHEK1_AZD-7762	CHEK1	CHEK1-205,CHEK1-207,CHEK1-202,CHEK1-218,CHEK1-214,CHEK1-215,CHEK1-212	1	missing/different functional domain structure
CHEK1_CHEMBL1236539	CHEK1	CHEK1-205,CHEK1-207,CHEK1-202,CHEK1-218,CHEK1-214,CHEK1-215,CHEK1-212	1	missing/different functional domain structure
CSF1R_IMATINIB	CSF1R	CSF1R-205,CSF1R-203,CSF1R-209,CSF1R-207	3
DAPK3_CHEMBL21156	DAPK3	DAPK3-203,DAPK3-206,DAPK3-204,DAPK3-207	1	incomplete functional domain
DDR1_IMATINIB	DDR1	DDR1-229,DDR1-234,DDR1-250,DDR1-277,DDR1-244,DDR1-259,DDR1-248,DDR1-274,DDR1-253,DDR1-265,DDR1-231,DDR1-254,DDR1-228,DDR1-251,DDR1-280,DDR1-275,DDR1-266,DDR1-247,DDR1-269,DDR1-237,DDR1-233,DDR1-255,DDR1-256,DDR1-263,DDR1-268,DDR1-270,DDR1-267,DDR1-261,DDR1-241,DDR1-257,DDR1-235,DDR1-230	2
DHFR_METHOTREXATE	DHFR	DHFR-202,DHFR-205	1	incomplete functional domain
DHFR_TALOTREXIN	DHFR	DHFR-202,DHFR-205	1	incomplete functional domain
EGFR_AEE-788	EGFR	EGFR-203,EGFR-205,EGFR-202,EGFR-204	4	missing binding pocket
EGFR_AFATINIB	EGFR	EGFR-203,EGFR-205,EGFR-202,EGFR-204	4	missing binding pocket
EGFR_DACOMITINIB	EGFR	EGFR-203,EGFR-205,EGFR-202,EGFR-204	4	missing binding pocket
EGFR_ERLOTINIB	EGFR	EGFR-203,EGFR-205,EGFR-202,EGFR-204	4	missing binding pocket
EGFR_GEFITINIB	EGFR	EGFR-203,EGFR-205,EGFR-202,EGFR-204	4	missing binding pocket
EGFR_LAPATINIB	EGFR	EGFR-203,EGFR-205,EGFR-202,EGFR-204	4	missing binding pocket
EGFR_OSIMERTINIB	EGFR	EGFR-203,EGFR-205,EGFR-202,EGFR-204	4	missing binding pocket
ERBB4_LAPATINIB	ERBB4	ERBB4-201,ERBB4-204	4	missing binding pocket
ESR1_AFIMOXIFENE	ESR1	ESR1-203,ESR1-204,ESR1-205,ESR1-206,ESR1-210,ESR1-209	4	incomplete binding pocket
ESR1_DIETHYLSTILBESTROL	ESR1	ESR1-203,ESR1-204,ESR1-205,ESR1-206,ESR1-210,ESR1-209	4	incomplete binding pocket
ESR1_GENISTEIN	ESR1	ESR1-203,ESR1-204,ESR1-205,ESR1-206,ESR1-210,ESR1-209	4	incomplete binding pocket
ESR2_AFIMOXIFENE	ESR2	ESR2-203,ESR2-201	3	incomplete binding pocket
ESR2_AFIMOXIFENE	ESR2	ESR2-203,ESR2-201	3	incomplete binding pocket
F2_SUMARIN	F2	F2_202	4
FDPS_MINODRONIC_ACID	FDPS	FDPS-220,FDPS-216,FDPS-205,FDPS-210	1	incomplete functional domain
FGFR1_DOVITINIB	FGFR1	FGFR1-241,FGFR1-210,FGFR1-212,FGFR1-221,FGFR1-213,FGFR1-226,FGFR1-229,FGFR1-234,FGFR1-203,FGFR1-240,FGFR1-222,FGFR1-233	3	missing binding pocket
FGFR1_INFIGRATINIB	FGFR1	FGFR1-241,FGFR1-210,FGFR1-212,FGFR1-221,FGFR1-213,FGFR1-226,FGFR1-229,FGFR1-234,FGFR1-203,FGFR1-240,FGFR1-222,FGFR1-233	3	missing binding pocket
FGFR1_JNJ-42756493	FGFR1	FGFR1-241,FGFR1-210,FGFR1-212,FGFR1-221,FGFR1-213,FGFR1-226,FGFR1-229,FGFR1-234,FGFR1-203,FGFR1-240,FGFR1-222,FGFR1-233	3	missing binding pocket
FGFR1_LUCITANIB	FGFR1	FGFR1-241,FGFR1-210,FGFR1-212,FGFR1-221,FGFR1-213,FGFR1-226,FGFR1-229,FGFR1-234,FGFR1-203,FGFR1-240,FGFR1-222,FGFR1-233	3	missing binding pocket
FGFR1_PONATINIB	FGFR1	FGFR1-241,FGFR1-210,FGFR1-212,FGFR1-221,FGFR1-213,FGFR1-226,FGFR1-229,FGFR1-234,FGFR1-203,FGFR1-240,FGFR1-222,FGFR1-233	3	missing binding pocket
FGFR4_DOVITINIB	FGFR4	FGFR4-208,FGFR4-214,FGFR4-216,FGFR4-212,FGFR4-205	3	missing binding pocket
FGFR4_PONATINIB	FGFR4	FGFR4-208,FGFR4-214,FGFR4-216,FGFR4-212,FGFR4-205	3	missing binding pocket
FKBP1A_SIROLIMUS	FKBP1A	FKBP1A-205,FKBP1A-209,FKBP1A-211	1	different functional domain structure
FKBP1A_TACROLIMUS	FKBP1A	FKBP1A-205,FKBP1A-209,FKBP1A-211	1	different functional domain structure
FKBP4_SIROLIMUS	FKBP4	FKBP4-203,FKBP4-208,FKBP4-207,FKBP4-206	3	missing binding pocket
FLT3_QUIZARTINIB	FLT3	FLT3-202	2	incomplete binding pocket
FNTA_TIPIFARNIB	FNTA	FNTA-204,FNTA-214,FNTA-209,FNTA-208,FNTA-205,FNTA-212	1	incomplete functional domain
HCK_CHEMBL1081312	HCK	HCK-205,HCK-201	3	missing binding pocket
HCK_QUERCETIN	HCK	HCK-205,HCK-201	3	missing binding pocket
HDAC2_VORINOSTAT	HDAC2	HDAC2-202,HDAC2-217,HDAC2-203,HDAC2-210,HDAC2-209,HDAC2-213,HDAC2-212,HDAC2-214,HDAC2-216	1	missing/incomplete binding pocket
HDAC6_TRICHOSTATIN	HDAC6	HDAC6-205,HDAC6-204,HDAC6-202,HDAC6-206,HDAC6-211,HDAC6-207,HDAC6-209,HDAC6-210,HDAC6-208	2	missing binding pocket
HDAC7_TRICHOSTATIN	HDAC7	HDAC7-214,HDAC7-208,HDAC7-205,HDAC7-226,HDAC7-215,HDAC7-227,HDAC7-206,HDAC7-204,HDAC7-207,HDAC7-212,HDAC7-221,HDAC7-210,HDAC7-223,HDAC7-211,HDAC7-228,HDAC7-216,HDAC7-213	1	missing/different functional domain structure
HDAC7_VORINOSTAT	HDAC7	HDAC7-214,HDAC7-208,HDAC7-205,HDAC7-226,HDAC7-215,HDAC7-227,HDAC7-206,HDAC7-204,HDAC7-207,HDAC7-212,HDAC7-221,HDAC7-210,HDAC7-223,HDAC7-211,HDAC7-228,HDAC7-216,HDAC7-213	1	missing/different functional domain structure
HDAC8_TRICHOSTATIN	HDAC8	HDAC8-203,HDAC8-209,HDAC8-205,HDAC8-215,HDAC8-210,HDAC8-208,HDAC8-214,HDAC8-202,HDAC8-213,HDAC8-206,HDAC8-204,HDAC8-201,HDAC8-212	1	missing/different functional domain structure
HDAC8_VORINOSTAT	HDAC8	HDAC8-203,HDAC8-209,HDAC8-205,HDAC8-215,HDAC8-210,HDAC8-208,HDAC8-214,HDAC8-202,HDAC8-213,HDAC8-206,HDAC8-204,HDAC8-201,HDAC8-212	1	missing/different functional domain structure
HSP90AA1_ALVESPIMYCIN	HSP90AA1	HSP90AA1-203,HSP90AA1-209,HSP90AA1-208,HSP90AA1-204	2	missing/incomplete binding pocket
ITGAL_LOVASTATIN	ITGAL	ITGAL-206,ITGAL-212,ITGAL-219,ITGAL-208,ITGAL-205,ITGAL-207,ITGAL-216	4	missing/incomplete binding pocket
JAK2_AZD-1480	JAK2	JAK2-202,JAK2-204	2	missing binding pocket
JAK2_CHEMBL21156	JAK2	JAK2-202,JAK2-204	2	missing binding pocket
JAK2_TOFACITINIB	JAK2	JAK2-202,JAK2-204	2	missing binding pocket
LTA4H_UBENIMEX	LTA4H	LTA4H-207	2	missing binding pocket
MAP2K1_COBIMETINIB	MAP2K1	MAP2K1-203	1	incomplete functional domain
MAP2K1_K-252A	MAP2K1	MAP2K1-203	1	incomplete functional domain
MAP2K1_PD-0325901	MAP2K1	MAP2K1-203	1	incomplete functional domain
MAP2K1_RO-4987655	MAP2K1	MAP2K1-203	1	incomplete functional domain
MAP2K1_TAK-733	MAP2K1	MAP2K1-203	1	incomplete functional domain
MAPK14_DORAMAPIMOD	MAPK14	MAPK14-204,MAPK14-205,MAPK14-206,MAPK14-210,MAPK14-208	1	incomplete functional domain
MET_BMS-777607	MET	MET-205,MET-206,MET-203,MET-204	4	missing binding pocket
MET_CRIZOTINIB	MET	MET-205,MET-206,MET-203,MET-204	4	missing binding pocket
MET_FORETINIB	MET	MET-205,MET-206,MET-203,MET-204	4	missing binding pocket
MET_K-252A	MET	MET-205,MET-206,MET-203,MET-204	4	missing binding pocket
MET_MERESTINIB	MET	MET-205,MET-206,MET-203,MET-204	4	missing binding pocket
MET_PF-04217903	MET	MET-205,MET-206,MET-203,MET-204	4	missing binding pocket
MET_SGX-523	MET	MET-205,MET-206,MET-203,MET-204	4	missing binding pocket
METAP2_FUMAGILLIN	METAP2	METAP2-211,METAP2-208,METAP2-207,METAP2-203	1	missing/different functional domain structure
MMP16_BATIMASTAT	MMP16	MMP16-203	4	missing binding pocket
MTAP_FORMYCIN	MTAP	MTAP-202,MTAP-206	1	missing/different functional domain structure
MTOR_SIROLIMUS	MTOR	MTOR-203,MTOR-202	5	missing/incomplete binding pocket
NAE1_PEVONEDISTAT	NAE1	NAE1-209,NAE1-211,NAE1-216,NAE1-204,NAE1-205,NAE1-218,NAE1-207,NAE1-220,NAE1-221	1	missing/different functional domain structure
NCOA1_GENISTEIN	NCOA1	NCOA1-206	7	incomplete binding pocket
NQO2_RESVERATROL	NQO2	NQO2-206,NQO2-207,NQO2-204,NQO2-203,NQO2-209,NQO2-208,	1	incomplete functional domain
NQO2_TRETAZICAR	NQO2	NQO2-206,NQO2-207,NQO2-204,NQO2-203,NQO2-209,NQO2-208,	1	incomplete functional domain
NR3C1_DEXAMETHASONE	NR3C1	NR3C1-207,NR3C1-208,NR3C1-205,NR3C1-215,NR3C1-214,NR3C1-216	3	missing binding pocket
NR3C2_DEXAMETHASONE	NR3C2	NR3C2-208,NR3C2-201	2	missing/incomplete binding pocket
PARP1_NIRAPARIB	PARP1	PARP1-201,PARP1-210,PARP1-202	6	missing binding pocket
PARP1_OLAPARIB	PARP1	PARP1-201,PARP1-210,PARP1-202	6	missing binding pocket
PARP1_RUCAPARIB	PARP1	PARP1-201,PARP1-210,PARP1-202	6	missing binding pocket
PARP1_TALAZOPARIB	PARP1	PARP1-201,PARP1-210,PARP1-202	6	missing binding pocket
PARP1_VELIPARIB	PARP1	PARP1-201,PARP1-210,PARP1-202	6	missing binding pocket
PARP2_OLAPARIB	PARP2	PARP2-206	3	missing binding pocket
PARP2_TALAZOPARIB	PARP2	PARP2-206	3	missing binding pocket
PARP2_VELIPARIB	PARP2	PARP2-206	3	missing binding pocket
PDPK1_CHEMBL1236539	PDPK1	PDPK1-215,PDPK1-201,PDPK1-211,PDPK1-210,PDPK1-213,PDPK1-206	2	missing/incomplete binding pocket
PIK3CA_ALPELISIB	PIK3CA	PIK3CA-203,PIK3CA-204	5	missing binding pocket
PIK3CA_PF-04691502	PIK3CA	PIK3CA-203,PIK3CA-204	5	missing binding pocket
PIK3CG_APITOLISIB	PIK3CG	PIK3CG-204	4	incomplete binding pocket
PIK3CG_BUPARLISIB	PIK3CG	PIK3CG-204	4	incomplete binding pocket
PIK3CG_COPANLISIB	PIK3CG	PIK3CG-204	4	incomplete binding pocket
PIK3CG_OMIPALISIB	PIK3CG	PIK3CG-204	4	incomplete binding pocket
PIK3CG_PA-799	PIK3CG	PIK3CG-204	4	incomplete binding pocket
PIK3CG_PF-04691502	PIK3CG	PIK3CG-204	4	incomplete binding pocket
PIK3CG_PICTILISIB	PIK3CG	PIK3CG-204	4	incomplete binding pocket
PIK3R1_ALPELISIB	PIK3R1	PIK3R1-205,PIK3R1-214,PIK3R1-212,PIK3R1-210,PIK3R1-216,PIK3R1-215	3	missing/incomplete binding pocket
PKN1_TOFACITINIB	PKN1	PKN1-206,PKN1-215,PKN1-203,PKN1-207,PKN1-212	3	missing/different binding pocket
PLK1_VOLASERTIB	PLK1	PLK1-207,PLK1-209,PLK1-208	2	missing/incomplete binding pocket
PNP_8-AZAGUANINE	PNP	PNP-205,PNP-202,PNP-203	1	missing functional domain
PNP_FORODESINE	PNP	PNP-205,PNP-202,PNP-203	1	incomplete functional domain
PPARG_BEXAROTENE	PPARG	PPARG-212,PPARG-204,PPARG-206,PPARG-203,PPARG-207,PPARG-209,PPARG-205,PPARG-211,PPARG-210,PPARG-202	3	incomplete binding pocket
PPARG_RESVERATROL	PPARG	PPARG-212,PPARG-204,PPARG-203,PPARG-211,PPARG-208,PPARG-210	3	missing binding pocket
PSMA1_BORTEZOMIB	PSMA1	PSMA1-209,PSMA1-213,PSMA1-212	2	missing/incomplete binding pocket
PSMA2_BORTEZOMIB	PSMA2	PSMA2-205,PSMA2-203,PSMA2-202,PSMA2-204	2	incomplete binding pocket
PSMA4_BORTEZOMIB	PSMA4	PSMA4-210,PSMA4-206,PSMA4-204,PSMA4-211,PSMA4-202,PSMA4-219,PSMA4-216	2	incomplete/different binding pocket
PSMA6_BORTEZOMIB	PSMA6	PSMA6-202,PSMA6-213,PSMA6-207,PSMA6-211,PSMA6-203,PSMA6-217,PSMA6-206,PSMA6-216	2	incomplete/different binding pocket
PSMA7_BORTEZOMIB	PSMA7	PSMA7-204,PSMA7-202,PSMA7-201	2	incomplete/different binding pocket
PSMB2_BORTEZOMIB	PSMB2	PSMB2-202	1	missing functional domain
PSMB5_BORTEZOMIB	PSMB5	PSMB5-203,PSMB5-204,PSMB5-206,PSMB5-201	1	incomplete/different functional domain (PSMB5-202 and 205 has residue&structure difference)
PSMB6_BORTEZOMIB	PSMB6	PSMB6-202	1	incomplete functional domain
PSMB8_BORTEZOMIB	PSMB8	PSMB8-203	1	incomplete functional domain (missing residues)
RARG_TRETINOIN	RARG	RARG-207,RARG-215,RARG-213	2	missing binding pocket
RET_VANDETANIB	RET	RET-204,RET-205	2	missing binding pocket
ROCK1_FASUDIL	ROCK1	ROCK1-202	2	missing binding pocket
RORA_CHOLESTEROL	RORA	RORA-210,RORA-205,RORA-208	2	missing binding pocket
ROS1_CRIZOTINIB	ROS1	ROS1-203	2	missing binding pocket
ROS1_LORLATINIB	ROS1	ROS1-203	2	missing binding pocket
SIRT1_RESVERATROL	SIRT1	SIRT1-203,SIRT1-202,SIRT1-204	1	incomplete functional domain
SIRT5_SUMARIN	SIRT5	SIRT5-202,SIRT5-204,SIRT5-206	1	missing/incomplete functional domain
SMO_TALADEGIB	SMO	SMO-203,SMO-202	2	missing/incomplete binding pocket
SMO_VISMODEGIB	SMO	SMO-203,SMO-202	2	missing/incomplete functional domain
STK10_BOSUTINIB	STK10	STK10-211	2	missing binding pocket
STK24_BOSUTINIB	STK24	STK24-203,STK24-202,STK24-205,STK24-204	1	missing/incomplete functional domain
TOP2B_AMSACRINE	TOP2B	TOP2B-202	6	incomplete binding pocket
TOP2B_ETOPOSIDE	TOP2B	TOP2B-202	6	incomplete binding pocket
TOP2B_MITOXANTRONE	TOP2B	TOP2B-202	6	incomplete binding pocket
TYK2_CHEMBL21156	TYK2	TYK2-215,TYK2-210,TYK2-216,TYK2-218,TYK2-204,TYK2-208,TYK2-219,TYK2-207	1	missing/incomplete functional domain
TYK2_TOFACITINIB	TYK2	TYK2-215,TYK2-210,TYK2-216,TYK2-218,TYK2-204,TYK2-208,TYK2-219,TYK2-207	1	missing/incomplete functional domain
TYMS_RALTITREXED	TYMS	TYMS-202	1	incomplete functional domain
UBA3_PEVONEDISTAT	UBA3	UBA3-205,UBA3-213,UBA3-208,UBA3-212,UBA3-203	2	incomplete/different binding pocket
VDR_CALCITRIOL	VDR	VDR-203,VDR-204,VDR-205,VDR-207	2	missing/incomplete binding pocket
VDR_SEOCALCITOL	VDR	VDR-203,VDR-204,VDR-205,VDR-207	2	missing/incomplete binding pocket
