# Supplementary material for: In silico analysis of alternative splicing on drug-target gene interactions
Source: Sci Rep. 2020 Jan 10;10:134. doi: 10.1038/s41598-019-56894-x (PMC6954184; doi:10.1038/s41598-019-56894-x)
Supplement: Supplementary file 6 — Supplementary Information 6 [file 41598_2019_56894_MOESM6_ESM.csv]

	Acute Myeloid Leukemia	Adrenocortical Cancer	Bladder Urothelial Carcinoma	Brain Lower Grade Glioma	Breast Invasive Carcinoma	Cervical & Endocervical Cancer	Cholangiocarcinoma	Colon Adenocarcinoma	Diffuse Large B-Cell Lymphoma	Esophageal Carcinoma	Glioblastoma Multiforme	Head & Neck Squamous Cell Carcinoma	Kidney Chromophobe	Kidney Clear Cell Carcinoma	Kidney Papillary Cell Carcinoma	Liver Hepatocellular Carcinoma	Lung Adenocarcinoma	Lung Squamous Cell Carcinoma	Ovarian Serous Cystadenocarcinoma	Pancreatic Adenocarcinoma	Pheochromocytoma & Paraganglioma	Prostate Adenocarcinoma	Rectum Adenocarcinoma	Sarcoma	Skin Cutaneous Melanoma	Stomach Adenocarcinoma	Testicular Germ Cell Tumor	Thyroid Carcinoma	Uterine Carcinosarcoma	Uterine Corpus Endometrioid Carcinoma
ABL1_AXITINIB	Type II	Type I	Type I	Type II	Type I	Type I	Type II	Type I	Type II	Type III	Type II	Type I	Type I	Type III	Type I	specific	Type I	Type I	Type I	Type II	Type I	Type III	Type I	Type III	Type I	Type III	Type I	Type I	Type I	Type I
ABL1_BAFETINIB	Type II	Type I	Type I	Type II	Type I	Type I	Type II	Type I	Type II	Type III	Type II	Type I	Type I	Type III	Type I	specific	Type I	Type I	Type I	Type II	Type I	Type III	Type I	Type III	Type I	Type III	Type I	Type I	Type I	Type I
ABL1_BOSUTINIB	Type II	Type I	Type I	Type II	Type I	Type I	Type II	Type I	Type II	Type III	Type II	Type I	Type I	Type III	Type I	specific	Type I	Type I	Type I	Type II	Type I	Type III	Type I	Type III	Type I	Type III	Type I	Type I	Type I	Type I
ABL1_DASATINIB	Type II	Type II	specific	Type II	specific	specific	Type II	Type II	Type II	Type II	Type II	Type II	specific	Type II	Type II	Type II	specific	specific	specific	Type II	specific	specific	Type II	Type II	specific	Type II	Type II	specific	specific	specific
ABL1_IMATINIB	Type II	Type II	specific	Type II	specific	specific	Type II	Type II	Type II	Type II	Type II	Type II	specific	Type II	Type II	Type II	specific	specific	specific	Type II	specific	specific	Type II	Type II	specific	Type II	Type II	specific	specific	specific
ABL1_NILOTINIB	Type II	Type II	specific	Type II	specific	specific	Type II	Type II	Type II	Type II	Type II	Type II	specific	Type II	Type II	Type II	specific	specific	specific	Type II	specific	specific	Type II	Type II	specific	Type II	Type II	specific	specific	specific
ABL1_REBASTINIB	Type II	Type I	Type I	Type II	Type I	Type I	Type II	Type I	Type II	Type III	Type II	Type I	Type I	Type III	Type I	specific	Type I	Type I	Type I	Type II	Type I	Type III	Type I	Type III	Type I	Type III	Type I	Type I	Type I	Type I
ABL2_IMATINIB	Type I	Type I	Type I	Type I	Type I	Type I	Type I	Type I	Type I	Type I	Type I	Type I	Type I	Type I	Type I	Type I	Type I	Type I	Type I	Type I	Type I	Type I	Type I	Type I	Type I	Type I	Type I	Type I	Type I	Type I
ADAMTS5_BATIMASTAT	specific	specific	specific	specific	specific	specific	specific	specific	specific	specific	specific	specific	specific	specific	specific	specific	specific	specific	specific	specific	specific	specific	specific	specific	specific	specific	specific	specific	specific	specific
AKR1D1_FINASTERIDE	Type I	Type II	Type II	Type II	Type II	Type II	Type I	Type III	Type I	Type II	Type II	Type III	specific	Type II	Type II	Type I	Type II	Type II	Type III	Type II	Type I	Type II	Type III	Type II	Type I	Type II	Type I	Type III	Type II	Type II
AKT1_IPATASERTIB	Type III	Type III	Type III	Type II	Type III	Type III	Type III	Type III	Type III	Type III	Type III	Type III	Type III	Type III	Type III	Type III	Type III	Type III	Type III	Type III	Type III	Type III	Type III	Type III	Type III	Type III	Type III	Type III	Type III	Type III
AKT2_A-443654	Type II	Type II	Type II	Type II	Type II	Type II	Type II	Type II	Type II	Type II	Type II	Type II	Type II	Type II	Type II	Type II	Type II	Type II	Type II	Type II	Type II	Type II	Type II	Type II	Type II	Type II	Type II	Type II	Type II	Type II
AKT2_CHEMBL428462	Type II	Type III	Type III	Type III	Type III	Type III	Type III	Type III	Type III	Type III	Type III	Type III	Type III	Type III	Type III	Type III	Type III	Type III	Type III	Type III	Type III	Type III	Type III	Type III	Type III	Type III	Type III	Type III	Type III	Type III
AKT2_GSK-690693	Type II	Type III	Type III	Type II	Type III	Type III	Type II	Type III	Type II	Type III	Type III	Type III	Type II	Type III	Type II	Type II	Type III	Type III	Type III	Type III	Type III	Type III	Type III	Type III	Type II	Type III	Type III	Type III	Type III	Type III
ALK_ALECTINIB	Type II	Type I	Type III	Type II	Type I	Type I	Type II	Type I	Type II	Type III	Type II	Type I	Type III	Type III	Type III	Type III	specific	specific	Type III	Type II	specific	Type I	Type I	specific	Type II	Type III	Type I	specific	specific	Type III
ALK_BRIGATINIB	Type II	Type I	Type III	Type II	Type I	Type I	Type II	Type I	Type II	Type III	Type II	Type I	Type III	Type III	Type III	Type III	specific	specific	Type III	Type II	specific	Type I	Type I	specific	Type II	Type III	Type I	specific	specific	Type III
ALK_CERITINIB	Type II	Type I	Type III	Type II	Type I	Type I	Type II	Type I	Type II	Type III	Type II	Type I	Type III	Type III	Type III	Type III	specific	specific	Type III	Type II	specific	Type I	Type I	specific	Type II	Type III	Type I	specific	specific	Type III
ALK_CRIZOTINIB	Type II	Type I	Type III	Type II	Type I	Type I	Type II	Type I	Type II	Type III	Type II	Type I	Type III	Type III	Type III	Type III	specific	specific	Type III	Type II	specific	Type I	Type I	specific	Type II	Type III	Type I	specific	specific	Type III
ALK_ENTRECTINIB	Type II	Type I	Type III	Type II	Type I	Type I	Type II	Type I	Type II	Type III	Type II	Type I	Type III	Type III	Type III	Type III	specific	specific	Type III	Type II	specific	Type I	Type I	specific	Type II	Type III	Type I	specific	specific	Type III
ALK_LORLATINIB	Type II	Type I	Type III	Type II	Type I	Type I	Type II	Type I	Type II	Type III	Type II	Type I	Type III	Type III	Type III	Type III	specific	specific	Type III	Type II	specific	Type I	Type I	specific	Type II	Type III	Type I	specific	specific	Type III
AR_CYPROTERONE ACETATE	Type II	Type III	Type III	Type II	Type II	Type III	Type I	Type III	Type III	Type III	Type II	Type III	Type I	Type II	Type II	Type III	Type III	Type III	Type III	Type II	Type I	Type II	Type III	Type III	Type I	Type III	Type III	Type III	Type I	Type III
AR_ENOBOSARM	Type II	Type III	Type III	Type II	Type II	Type III	Type I	Type III	Type III	Type III	Type II	Type III	Type I	Type II	Type II	Type III	Type III	Type III	Type III	Type II	Type I	Type II	Type III	Type III	Type I	Type III	Type III	Type III	Type I	Type III
AR_FLUTAMIDE	Type II	Type III	Type III	Type II	Type II	Type III	Type I	Type III	Type III	Type III	Type II	Type III	Type I	Type II	Type II	Type III	Type III	Type III	Type III	Type II	Type I	Type II	Type III	Type III	Type I	Type III	Type III	Type III	Type I	Type III
AURKA_DANUSERTIB	Type II	Type II	Type II	Type III	Type II	Type II	Type II	Type II	Type II	Type II	Type II	Type II	Type II	Type II	Type II	Type II	Type II	Type II	Type II	Type II	Type II	Type II	Type II	Type II	Type II	Type II	Type III	Type III	Type II	Type II
BCL2_NAVITOCLAX	Type II	Type III	Type I	Type II	Type III	Type III	Type II	Type III	Type II	Type III	Type II	Type III	Type II	Type II	Type I	Type II	Type I	Type III	Type I	Type II	Type II	Type III	Type III	Type III	Type II	Type II	Type I	Type I	Type III	Type III
BRAF_CHIR-265	Type II	Type II	Type II	Type II	Type II	Type II	Type II	specific	Type II	Type II	Type II	specific	Type II	Type II	Type II	Type II	Type II	Type II	Type II	Type II	Type II	Type II	Type II	Type II	Type II	Type II	specific	Type II	Type II	Type II
BRAF_DABRAFENIB	Type II	Type II	Type II	Type II	Type II	Type II	Type II	specific	Type II	Type II	Type II	specific	Type II	Type II	Type II	Type II	Type II	Type II	Type II	Type II	Type II	Type II	Type II	Type II	Type II	Type II	specific	Type II	Type II	Type II
BRAF_PLX-4720	Type II	Type II	Type II	Type II	Type II	Type II	Type II	specific	Type II	Type II	Type II	specific	Type II	Type II	Type II	Type II	Type II	Type II	Type II	Type II	Type II	Type II	Type II	Type II	Type II	Type II	specific	Type II	Type II	Type II
BRAF_SORAFENIB	Type II	Type II	Type II	Type II	Type II	Type II	Type II	specific	Type II	Type II	Type II	specific	Type II	Type II	Type II	Type II	Type II	Type II	Type II	Type II	Type II	Type II	Type II	Type II	Type II	Type II	specific	Type II	Type II	Type II
BRAF_VEMURAFENIB	Type II	Type II	Type II	Type II	Type II	Type II	Type II	specific	Type II	Type II	Type II	specific	Type II	Type II	Type II	Type II	Type II	Type II	Type II	Type II	Type II	Type II	Type II	Type II	Type II	Type II	specific	Type II	Type II	Type II
BRD4_FEDRATINIB	Type II	Type I	Type I	specific	Type I	Type I	specific	Type I	Type I	Type II	Type I	Type III	Type I	Type III	Type III	Type I	Type I	Type I	Type III	Type I	Type I	Type I	Type I	Type I	Type I	Type II	Type I	Type I	Type I	Type I
BRD4_LY-294002	Type II	Type III	Type I	Type II	Type III	Type III	Type II	Type III	Type III	Type II	Type III	Type III	Type III	Type III	Type III	Type III	Type III	Type III	Type III	Type III	Type III	Type III	Type III	Type III	Type III	Type II	Type III	Type III	Type I	Type I
BTK_IBRUTINIB	Type II	Type III	Type III	Type I	Type III	Type III	Type III	Type I	Type II	Type III	Type I	Type III	specific	Type III	Type III	Type II	Type I	Type I	specific	Type III	Type III	Type III	Type III	Type III	Type III	Type II	Type III	Type III	Type III	Type III
CDK2_BMS-387032	Type II	Type I	Type III	Type II	Type I	Type III	Type II	specific	Type II	Type II	Type II	specific	Type I	Type III	Type III	specific	Type I	Type I	specific	specific	Type I	Type I	Type I	Type II	Type II	Type II	Type III	Type I	Type I	Type I
CDK2_CHEMBL303958	Type II	Type III	Type III	Type II	Type III	Type III	Type II	Type II	Type II	Type II	Type II	Type II	Type I	Type III	Type III	Type II	Type I	Type III	Type II	Type II	Type III	Type III	Type III	Type II	Type II	Type II	Type III	Type I	Type III	Type III
CDK2_RG-547	Type II	Type III	Type III	Type II	Type III	Type III	Type II	Type II	Type II	Type II	Type II	Type II	Type I	Type III	Type III	Type II	Type I	Type III	Type II	Type II	Type III	Type III	Type III	Type II	Type II	Type II	Type III	Type I	Type III	Type III
CDK2_SELICICLIB	Type II	Type I	Type III	Type II	Type I	Type III	Type II	specific	Type II	Type II	Type II	specific	Type I	Type III	Type III	specific	Type I	Type I	specific	specific	Type I	Type I	Type I	Type II	Type II	Type II	Type III	Type I	Type I	Type I
CDK5_SELICICLIB	Type II	Type II	Type II	Type II	Type II	Type II	Type II	Type II	Type II	Type II	Type II	Type II	Type II	Type II	Type II	Type II	Type II	Type II	Type II	Type II	Type II	Type II	Type II	Type II	Type II	Type II	Type II	Type II	Type II	Type II
CDK6_ABEMACICLIB	specific	Type I	Type I	specific	Type I	Type I	specific	specific	specific	specific	specific	Type I	Type I	Type I	Type I	Type I	Type I	specific	Type I	specific	Type I	Type I	specific	specific	Type I	specific	Type I	Type I	Type I	Type I
CDK6_PALBOCICLIB	specific	Type I	Type I	specific	Type I	Type I	specific	specific	specific	specific	specific	Type I	Type I	Type I	Type I	Type I	Type I	specific	Type I	specific	Type I	Type I	specific	specific	Type I	specific	Type I	Type I	Type I	Type I
CDK6_RIBOCICLIB	specific	Type I	Type I	specific	Type I	Type I	specific	specific	specific	specific	specific	Type I	Type I	Type I	Type I	Type I	Type I	specific	Type I	specific	Type I	Type I	specific	specific	Type I	specific	Type I	Type I	Type I	Type I
CDK8_SORAFENIB	Type II	Type II	Type II	Type II	Type II	Type II	Type II	Type II	Type II	Type II	Type II	Type II	Type II	specific	specific	Type II	Type II	Type II	Type II	Type II	Type II	Type II	Type II	Type II	Type II	Type II	Type II	Type II	Type II	Type II
CDK9_ALVOCIDIB	Type II	specific	specific	specific	specific	specific	specific	specific	specific	Type II	specific	specific	specific	specific	specific	specific	specific	specific	Type II	specific	specific	specific	specific	specific	specific	Type II	specific	specific	specific	specific
CHEK1_AZD-7762	Type III	Type III	Type II	Type III	Type II	Type III	Type III	Type II	Type III	Type III	Type III	Type III	Type III	Type III	Type II	Type III	Type III	Type II	Type III	Type III	Type III	Type III	Type II	Type III	Type II	Type II	Type III	Type III	Type III	Type III
CHEK1_CHEMBL1236539	Type III	Type III	Type II	Type III	Type II	Type III	Type III	Type II	Type III	Type III	Type III	Type III	Type III	Type III	Type II	Type III	Type III	Type II	Type III	Type III	Type III	Type III	Type II	Type III	Type II	Type II	Type III	Type III	Type III	Type III
CSF1R_IMATINIB	Type II	Type II	Type II	Type II	Type II	Type II	Type II	Type II	Type II	Type II	Type II	Type II	Type II	Type II	Type II	Type II	Type II	Type II	Type II	Type II	Type II	Type II	Type II	Type II	Type II	Type II	Type II	Type II	Type II	Type II
CYP17A1_ABIRATERONE	specific	specific	specific	specific	specific	specific	specific	specific	specific	specific	specific	specific	specific	specific	specific	specific	specific	specific	specific	specific	specific	specific	specific	specific	specific	specific	specific	specific	specific	specific
CYP17A1_GALETERONE	specific	specific	specific	specific	specific	specific	specific	specific	specific	specific	specific	specific	specific	specific	specific	specific	specific	specific	specific	specific	specific	specific	specific	specific	specific	specific	specific	specific	specific	specific
CYP17A1_ORTERONEL	specific	specific	specific	specific	specific	specific	specific	specific	specific	specific	specific	specific	specific	specific	specific	specific	specific	specific	specific	specific	specific	specific	specific	specific	specific	specific	specific	specific	specific	specific
DAPK3_CHEMBL21156	Type II	Type II	Type III	Type II	Type III	Type III	Type II	Type III	Type II	Type III	Type II	Type II	Type II	Type II	Type II	Type II	Type III	Type III	Type III	Type II	Type II	Type III	Type III	Type II	Type II	Type III	Type III	Type III	Type I	Type III
DDR1_IMATINIB	Type III	Type III	Type III	Type III	Type III	Type III	Type III	Type III	Type III	Type III	Type III	Type III	Type III	Type III	Type III	Type III	Type III	Type III	Type III	Type III	Type III	Type III	Type III	Type III	Type III	Type III	Type III	Type III	Type III	Type III
DHFR_METHOTREXATE	Type II	Type II	Type II	Type II	Type II	Type II	Type III	Type II	Type II	Type II	Type II	Type II	Type I	Type III	Type I	Type II	Type II	Type II	Type II	Type II	Type II	Type III	Type II	Type II	Type II	Type II	Type I	Type III	Type III	Type III
DHFR_TALOTREXIN	Type II	Type II	Type II	Type II	Type II	Type II	Type III	Type II	Type II	Type II	Type II	Type II	Type I	Type III	Type I	Type II	Type II	Type II	Type II	Type II	Type II	Type III	Type II	Type II	Type II	Type II	Type I	Type III	Type III	Type III
EGFR_AEE-788	Type III	Type I	Type III	Type II	Type III	Type III	Type III	Type III	Type II	Type II	Type II	Type III	Type III	Type II	Type III	Type I	Type III	Type III	Type III	Type III	Type III	Type I	Type III	Type III	Type I	Type II	Type I	Type III	Type III	Type III
EGFR_AFATINIB	Type III	Type I	Type III	Type II	Type III	Type III	Type III	Type III	Type II	Type II	Type II	Type III	Type III	Type II	Type III	Type I	Type III	Type III	Type III	Type III	Type III	Type I	Type III	Type III	Type I	Type II	Type I	Type III	Type III	Type III
EGFR_DACOMITINIB	Type III	Type I	Type III	Type II	Type III	Type III	Type III	Type III	Type II	Type II	Type II	Type III	Type III	Type II	Type III	Type I	Type III	Type III	Type III	Type III	Type III	Type I	Type III	Type III	Type I	Type II	Type I	Type III	Type III	Type III
EGFR_ERLOTINIB	Type III	Type I	Type III	Type II	Type III	Type III	Type III	Type III	Type II	Type II	Type II	Type III	Type III	Type II	Type III	Type I	Type III	Type III	Type III	Type III	Type III	Type I	Type III	Type III	Type I	Type II	Type I	Type III	Type III	Type III
EGFR_GEFITINIB	Type II	specific	Type II	Type II	Type II	Type II	Type II	Type II	Type II	Type II	Type II	Type II	Type II	Type II	Type II	Type II	Type II	Type II	Type II	Type II	Type II	Type II	Type II	Type II	specific	Type II	Type II	Type II	Type II	Type II
EGFR_LAPATINIB	Type III	Type I	Type III	Type II	Type III	Type III	Type III	Type III	Type II	Type II	Type II	Type III	Type III	Type II	Type III	Type I	Type III	Type III	Type III	Type III	Type III	Type I	Type III	Type III	Type I	Type II	Type I	Type III	Type III	Type III
EGFR_OSIMERTINIB	Type III	Type I	Type III	Type II	Type III	Type III	Type III	Type III	Type II	Type II	Type II	Type III	Type III	Type II	Type III	Type I	Type III	Type III	Type III	Type III	Type III	Type I	Type III	Type III	Type I	Type II	Type I	Type III	Type III	Type III
EPHA2_DASATINIB	specific	specific	specific	specific	specific	specific	specific	specific	specific	specific	specific	specific	specific	specific	specific	specific	specific	specific	specific	specific	specific	specific	specific	specific	specific	specific	specific	specific	specific	specific
ERBB4_LAPATINIB	Type II	Type I	Type I	Type III	Type I	Type I	Type II	Type I	specific	Type I	Type III	Type I	Type I	Type III	Type I	Type I	Type III	Type I	specific	Type III	specific	Type I	Type I	Type III	Type I	Type I	Type I	Type I	specific	specific
ESR1_AFIMOXIFENE (CHEMBL489)	Type II	Type II	Type II	Type II	Type II	Type II	Type II	Type II	Type II	Type II	Type II	Type II	Type II	Type II	Type II	Type II	Type II	Type II	Type II	Type II	Type II	Type II	Type II	Type II	Type II	Type II	Type II	Type II	Type II	Type II
ESR1_DIETHYLSTILBESTROL	Type II	Type II	Type II	Type II	Type II	Type II	Type II	Type II	Type II	Type II	Type II	Type II	Type II	Type II	Type II	Type II	Type II	Type II	Type II	Type II	Type II	Type II	Type II	Type II	Type II	Type II	Type II	Type II	Type II	specific
ESR1_GENISTEIN	Type II	Type II	Type II	Type II	Type II	Type II	Type II	Type II	Type II	Type II	Type II	Type II	Type II	Type II	Type II	Type II	Type II	Type II	Type II	Type II	Type II	Type II	Type II	Type II	Type II	Type II	Type II	Type II	Type II	specific
ESR2_AFIMOXIFENE (CHEMBL489)	Type II	Type II	Type II	Type II	specific	Type II	Type II	Type II	Type II	Type II	Type II	Type II	specific	specific	specific	Type II	Type II	Type II	specific	Type II	Type II	Type II	Type II	Type II	Type II	Type II	Type II	Type II	Type II	Type II
ESR2_GENISTEIN	Type II	Type II	Type II	Type II	specific	Type II	Type II	Type II	Type II	Type II	Type II	Type II	specific	specific	specific	Type II	Type II	Type II	specific	Type II	Type II	Type II	Type II	Type II	Type II	Type II	Type II	Type II	Type II	Type II
F2_SURAMIN	Type II	specific	specific	specific	Type II	specific	specific	Type II	Type II	Type II	specific	specific	specific	Type II	Type II	Type II	Type II	Type II	specific	Type II	specific	Type II	Type II	Type II	specific	Type II	Type II	specific	Type II	Type II
FDPS_MINODRONIC ACID	Type III	Type III	Type II	Type II	Type III	Type II	Type II	Type II	Type II	Type III	Type II	Type II	Type I	Type I	Type I	Type II	Type III	Type III	Type II	Type II	Type III	Type II	Type II	Type II	Type II	Type III	Type III	Type II	Type III	Type III
FGFR1_DOVITINIB	Type II	Type II	Type II	Type II	Type II	Type II	Type II	Type II	Type II	Type II	Type II	Type II	Type II	Type II	Type II	Type II	Type II	Type II	Type II	Type II	Type II	Type II	Type II	Type II	Type II	Type II	Type II	Type II	Type II	Type II
FGFR1_INFIGRATINIB	Type II	Type II	Type II	Type II	Type II	Type II	Type II	Type II	Type II	Type II	Type II	Type II	Type II	Type II	Type II	Type II	Type II	Type II	Type II	Type II	Type II	Type II	Type II	Type II	Type II	Type II	Type II	Type II	Type II	Type II
FGFR1_JNJ-42756493	Type II	Type II	Type II	Type II	Type II	Type II	Type II	Type II	Type II	Type II	Type II	Type II	Type II	Type II	Type II	Type II	Type II	Type II	Type II	Type II	Type II	Type II	Type II	Type II	Type II	Type II	Type II	Type II	Type II	Type II
FGFR1_LUCITANIB	Type II	Type II	Type II	Type II	Type II	Type II	Type II	Type II	Type II	Type II	Type II	Type II	Type II	Type II	Type II	Type II	Type II	Type II	Type II	Type II	Type II	Type II	Type II	Type II	Type II	Type II	Type II	Type II	Type II	Type II
FGFR1_PONATINIB	Type II	Type II	Type II	Type II	Type II	Type II	Type II	Type II	Type II	Type II	Type II	Type II	Type II	Type II	Type II	Type II	Type II	Type II	Type II	Type II	Type II	Type II	Type II	Type II	Type II	Type II	Type II	Type II	Type II	Type II
FGFR4_DOVITINIB	Type III	Type III	Type III	Type III	Type III	Type III	Type III	Type II	Type III	Type II	Type III	Type III	Type III	Type III	Type III	Type III	Type I	Type I	Type III	Type III	Type III	Type III	Type II	Type III	Type III	Type II	Type II	Type III	Type III	Type III
FGFR4_PONATINIB	Type III	Type III	Type III	Type III	Type III	Type III	Type III	Type II	Type III	Type II	Type III	Type III	Type III	Type III	Type III	Type III	Type I	Type I	Type III	Type III	Type III	Type III	Type II	Type III	Type III	Type II	Type II	Type III	Type III	Type III
FKBP1A_SIROLIMUS	Type III	Type III	Type III	Type III	Type III	Type III	Type II	Type III	Type II	Type III	Type II	Type III	Type III	Type III	Type III	Type III	Type III	Type III	Type III	Type III	Type III	Type III	Type III	Type II	Type II	Type III	Type III	Type III	Type III	Type III
FKBP1A_TACROLIMUS	Type II	Type II	Type II	Type II	Type II	Type II	Type II	Type II	Type II	Type II	Type II	Type II	Type II	Type II	Type II	Type II	specific	Type II	Type II	Type II	Type II	Type II	Type II	Type II	Type II	Type II	Type II	Type II	Type II	Type II
FKBP4_SIROLIMUS	Type II	specific	Type II	Type II	Type II	Type II	Type II	Type II	Type II	Type II	specific	Type II	Type II	Type II	Type II	Type II	Type II	Type II	Type II	Type II	Type II	Type II	Type II	Type II	Type II	Type II	Type II	Type II	Type II	Type II
FLT3_QUIZARTINIB	Type II	specific	Type II	specific	specific	Type II	specific	specific	specific	specific	specific	specific	specific	Type II	Type II	specific	specific	specific	specific	specific	specific	specific	specific	Type II	specific	Type II	specific	specific	specific	specific
FNTA_TIPIFARNIB	Type II	Type II	Type II	Type II	Type II	Type II	Type II	Type II	Type II	Type II	Type II	Type II	specific	Type II	Type II	Type II	Type II	Type II	Type II	Type II	Type II	specific	Type II	Type II	Type II	Type II	Type II	Type II	Type II	Type II
FNTB_TIPIFARNIB	specific	specific	specific	specific	specific	specific	specific	specific	specific	specific	specific	specific	specific	specific	specific	specific	specific	specific	specific	specific	specific	specific	specific	specific	specific	specific	specific	specific	specific	specific
GSK3B_A-443654	Type II	specific	Type II	Type II	Type II	Type II	specific	Type II	specific	Type II	Type II	Type II	Type II	specific	specific	Type II	Type II	Type II	Type II	Type II	specific	Type II	Type II	Type II	specific	Type II	specific	specific	Type II	Type II
GSK3B_CHEMBL428462	specific	specific	specific	specific	specific	specific	specific	specific	specific	specific	specific	specific	specific	specific	specific	specific	specific	specific	specific	specific	specific	specific	specific	specific	specific	specific	specific	specific	specific	specific
HCK_CHEMBL1081312	Type III	Type I	Type I	Type II	Type III	Type III	Type III	Type III	Type III	Type III	Type III	Type III	Type III	Type II	Type III	Type III	Type I	Type III	Type III	Type III	Type I	Type III	Type III	Type III	Type III	Type II	Type II	Type III	Type III	Type III
HCK_QUERCETIN	Type III	Type I	Type I	Type II	Type III	Type III	Type III	Type III	Type III	Type III	Type III	Type III	Type III	Type II	Type III	Type III	Type I	Type III	Type III	Type III	Type I	Type III	Type III	Type III	Type III	Type II	Type II	Type III	Type III	Type III
HDAC2_VORINOSTAT	Type II	Type II	Type II	Type II	Type II	Type II	Type II	Type II	Type II	Type II	Type II	Type II	specific	Type II	Type II	Type II	Type II	Type II	Type II	Type II	Type II	Type II	Type II	Type II	Type II	Type II	Type II	Type II	Type II	Type II
HDAC6_TRICHOSTATIN	Type II	Type III	Type III	Type II	Type III	Type III	Type III	Type III	Type II	Type III	Type II	Type III	Type III	Type III	Type III	Type III	Type III	Type III	Type III	Type II	Type III	Type III	Type III	Type II	Type III	Type II	Type III	Type III	Type III	Type III
HDAC7_TRICHOSTATIN	Type III	Type III	Type III	Type III	Type III	Type III	Type II	Type III	Type III	Type III	Type III	Type III	Type III	Type III	Type III	Type III	Type III	Type III	Type III	Type III	Type III	Type III	Type III	Type II	Type III	Type III	Type III	Type III	Type III	Type III
HDAC7_VORINOSTAT	Type III	Type III	Type III	Type III	Type III	Type III	Type II	Type III	Type III	Type III	Type III	Type III	Type III	Type III	Type III	Type III	Type III	Type III	Type III	Type III	Type III	Type III	Type III	Type II	Type III	Type III	Type III	Type III	Type III	Type III
HDAC8_TRICHOSTATIN	Type II	Type II	Type II	Type II	Type II	Type II	Type II	Type II	Type II	Type II	Type II	Type II	Type II	Type II	Type II	Type II	Type II	Type II	Type II	Type II	Type II	Type II	Type II	Type II	Type II	Type II	Type II	Type II	Type II	Type II
HDAC8_VORINOSTAT	Type II	Type II	Type II	Type II	Type II	Type II	Type II	Type II	Type II	Type II	Type II	Type II	Type II	Type II	Type II	Type II	Type II	Type II	Type II	Type II	Type II	Type II	Type II	Type II	Type II	Type II	Type II	Type II	Type II	Type II
HPGDS_NOCODAZOLE	specific	specific	specific	specific	specific	specific	specific	specific	specific	specific	specific	specific	specific	specific	specific	specific	specific	specific	specific	specific	specific	specific	specific	specific	specific	specific	specific	specific	specific	specific
HSP90AA1_ALVESPIMYCIN	Type II	specific	Type II	Type II	Type II	Type II	Type II	Type II	Type II	Type II	Type II	Type II	Type II	specific	specific	Type II	Type II	Type II	Type II	Type II	Type II	Type II	Type II	Type II	Type II	Type II	Type II	Type II	Type II	Type II
ITGAL_LOVASTATIN	Type II	Type II	Type II	Type II	Type II	Type II	Type II	Type II	Type II	Type II	Type II	Type II	Type II	Type II	Type II	Type II	Type II	specific	Type II	Type II	Type II	Type II	Type II	Type II	Type II	Type II	Type II	Type II	Type II	Type II
JAK1_CHEMBL21156	specific	specific	specific	specific	specific	specific	specific	specific	specific	specific	specific	specific	specific	specific	specific	specific	specific	specific	specific	specific	specific	specific	specific	specific	specific	specific	specific	specific	specific	specific
JAK1_TOFACITINIB	specific	specific	specific	specific	specific	specific	specific	specific	specific	specific	specific	specific	specific	specific	specific	specific	specific	specific	specific	specific	specific	specific	specific	specific	specific	specific	specific	specific	specific	specific
JAK2_AZD-1480	Type II	specific	specific	Type II	Type II	specific	Type II	Type II	Type II	Type II	Type II	Type II	specific	specific	specific	Type II	specific	specific	specific	Type II	Type II	specific	Type II	Type II	specific	Type II	specific	specific	specific	specific
JAK2_CHEMBL21156	Type II	specific	specific	Type II	Type II	specific	Type II	Type II	Type II	Type II	Type II	Type II	specific	specific	specific	Type II	specific	specific	specific	Type II	Type II	specific	Type II	Type II	specific	Type II	specific	specific	specific	specific
JAK2_TOFACITINIB	Type II	specific	specific	Type II	Type II	specific	Type II	Type II	Type II	Type II	Type II	Type II	specific	specific	specific	Type II	specific	specific	specific	Type II	Type II	specific	Type II	Type II	specific	Type II	specific	specific	specific	specific
JAK3_CHEMBL21156	Type I	specific	specific	Type I	Type I	Type I	specific	Type I	Type I	specific	Type I	Type I	Type I	specific	specific	Type I	Type I	Type I	Type I	specific	Type I	Type I	Type I	Type I	specific	specific	Type I	Type I	specific	Type I
JAK3_TOFACITINIB	Type I	specific	specific	Type I	Type I	Type I	specific	Type I	Type I	specific	Type I	Type I	Type I	specific	specific	Type I	Type I	Type I	Type I	specific	Type I	Type I	Type I	Type I	specific	specific	Type I	Type I	specific	Type I
KDR_AXITINIB	specific	specific	specific	specific	specific	specific	specific	specific	specific	specific	specific	specific	specific	specific	specific	specific	specific	specific	specific	specific	specific	specific	specific	specific	specific	specific	specific	specific	specific	specific
KDR_LENVATINIB	specific	specific	specific	specific	specific	specific	specific	specific	specific	specific	specific	specific	specific	specific	specific	specific	specific	specific	specific	specific	specific	specific	specific	specific	specific	specific	specific	specific	specific	specific
KDR_MOTESANIB	specific	specific	specific	specific	specific	specific	specific	specific	specific	specific	specific	specific	specific	specific	specific	specific	specific	specific	specific	specific	specific	specific	specific	specific	specific	specific	specific	specific	specific	specific
KDR_NINTEDANIB	specific	specific	specific	specific	specific	specific	specific	specific	specific	specific	specific	specific	specific	specific	specific	specific	specific	specific	specific	specific	specific	specific	specific	specific	specific	specific	specific	specific	specific	specific
KDR_SORAFENIB	specific	specific	specific	specific	specific	specific	specific	specific	specific	specific	specific	specific	specific	specific	specific	specific	specific	specific	specific	specific	specific	specific	specific	specific	specific	specific	specific	specific	specific	specific
KDR_SUNITINIB	specific	specific	specific	specific	specific	specific	specific	specific	specific	specific	specific	specific	specific	specific	specific	specific	specific	specific	specific	specific	specific	specific	specific	specific	specific	specific	specific	specific	specific	specific
KDR_TIVOZANIB	specific	specific	specific	specific	specific	specific	specific	specific	specific	specific	specific	specific	specific	specific	specific	specific	specific	specific	specific	specific	specific	specific	specific	specific	specific	specific	specific	specific	specific	specific
KIT_IMATINIB	specific	specific	Type I	specific	Type I	Type I	specific	Type I	specific	Type I	Type I	Type I	specific	Type I	Type I	Type I	Type I	Type I	Type I	specific	specific	Type I	Type I	specific	Type I	Type I	specific	Type I	Type I	Type I
KIT_PONATINIB	specific	specific	Type I	specific	Type I	Type I	specific	Type I	specific	Type I	Type I	Type I	specific	Type I	Type I	Type I	Type I	Type I	Type I	specific	specific	Type I	Type I	specific	Type I	Type I	specific	Type I	Type I	Type I
KIT_SUNITINIB	specific	specific	Type I	specific	Type I	Type I	specific	Type I	specific	Type I	Type I	Type I	specific	Type I	Type I	Type I	Type I	Type I	Type I	specific	specific	Type I	Type I	specific	Type I	Type I	specific	Type I	Type I	Type I
LTA4H_UBENIMEX	Type II	Type I	Type I	Type I	specific	Type I	Type III	specific	specific	Type I	Type I	specific	Type I	Type II	Type III	specific	Type I	Type I	Type I	specific	Type I	Type I	specific	specific	Type I	specific	specific	specific	Type I	Type I
MAP2K1_COBIMETINIB	Type II	specific	Type II	Type II	specific	specific	specific	Type II	Type II	specific	Type II	Type II	Type II	Type II	specific	specific	specific	Type II	specific	Type II	Type II	Type II	Type II	specific	Type II	Type II	Type II	specific	specific	specific
MAP2K1_K-252A	Type II	specific	Type II	Type II	specific	specific	specific	Type II	Type II	specific	Type II	Type II	Type II	Type II	specific	specific	specific	Type II	specific	Type II	Type II	Type II	Type II	specific	Type II	Type II	Type II	specific	specific	specific
MAP2K1_PD-0325901	Type II	specific	Type II	Type II	specific	specific	specific	Type II	Type II	specific	Type II	Type II	Type II	Type II	specific	specific	specific	Type II	specific	Type II	Type II	Type II	Type II	specific	Type II	Type II	Type II	specific	specific	specific
MAP2K1_RO-4987655	Type II	specific	Type II	Type II	specific	specific	specific	Type II	Type II	specific	Type II	Type II	Type II	Type II	specific	specific	specific	Type II	specific	Type II	Type II	Type II	Type II	specific	Type II	Type II	Type II	specific	specific	specific
MAP2K1_TAK-733	Type II	specific	Type II	Type II	specific	specific	specific	Type II	Type II	specific	Type II	Type II	Type II	Type II	specific	specific	specific	Type II	specific	Type II	Type II	Type II	Type II	specific	Type II	Type II	Type II	specific	specific	specific
MAPK14_DORAMAPIMOD	Type III	Type I	Type III	Type II	Type III	Type III	Type II	Type II	Type I	Type III	Type II	Type III	Type I	Type III	Type I	Type II	Type III	Type III	Type III	Type II	Type I	Type III	Type II	Type III	Type III	Type II	Type III	Type III	Type III	Type III
MAPKAPK2_CHEMBL1231206	specific	Type I	Type I	specific	specific	Type I	specific	specific	Type I	specific	specific	Type I	Type I	specific	Type I	Type I	Type I	Type I	Type I	specific	Type I	Type I	specific	Type I	Type I	specific	Type I	Type I	Type I	Type I
MET_BMS-777607	Type II	Type II	Type II	Type II	Type II	Type II	Type II	Type II	Type II	Type II	Type II	Type II	Type II	Type II	Type II	Type II	Type II	Type II	Type II	Type II	Type II	Type II	Type II	Type II	Type II	Type II	Type II	Type II	Type II	Type II
MET_CRIZOTINIB	Type II	Type II	Type II	Type II	Type II	Type II	Type II	Type II	Type II	Type II	Type II	Type II	Type II	Type II	Type II	Type II	Type II	Type II	Type II	Type II	Type II	Type II	Type II	Type II	Type II	Type II	Type II	Type II	Type II	Type II
MET_FORETINIB	Type II	Type II	Type II	Type II	Type II	Type II	Type II	Type II	Type II	Type II	Type II	Type II	Type II	Type II	Type II	Type II	Type II	Type II	Type II	Type II	Type II	Type II	Type II	Type II	Type II	Type II	Type II	Type II	Type II	Type II
MET_K-252A	Type II	Type II	Type II	Type II	Type II	Type II	Type II	Type II	Type II	Type II	Type II	Type II	Type II	Type II	Type II	Type II	Type II	Type II	Type II	Type II	Type II	Type II	Type II	Type II	Type II	Type II	Type II	Type II	Type II	Type II
MET_MERESTINIB	Type II	Type II	Type II	Type II	Type II	Type II	Type II	Type II	Type II	Type II	Type II	Type II	Type II	Type II	Type II	Type II	Type II	Type II	Type II	Type II	Type II	Type II	Type II	Type II	Type II	Type II	Type II	Type II	Type II	Type II
MET_PF-04217903	Type II	Type II	Type II	Type II	Type II	Type II	Type II	Type II	Type II	Type II	Type II	Type II	Type II	Type II	Type II	Type II	Type II	Type II	Type II	Type II	Type II	Type II	Type II	Type II	Type II	Type II	Type II	Type II	Type II	Type II
MET_SGX-523	Type II	Type II	Type II	Type II	Type II	Type II	Type II	Type II	Type II	Type II	Type II	Type II	Type II	Type II	Type II	Type II	Type II	Type II	Type II	Type II	Type II	Type II	Type II	Type II	Type II	Type II	Type II	Type II	Type II	Type II
METAP2_FUMAGILLIN	Type III	Type III	Type III	Type III	Type II	Type III	Type III	Type III	Type II	Type III	Type III	Type II	Type III	Type I	Type I	Type III	Type III	Type III	Type III	Type II	Type III	Type III	Type III	Type III	Type III	Type III	Type III	Type III	Type III	Type III
MMP12_BATIMASTAT	specific	specific	specific	specific	specific	specific	specific	specific	specific	specific	specific	specific	specific	specific	specific	specific	specific	specific	specific	specific	specific	specific	specific	specific	specific	specific	specific	specific	specific	specific
MMP16_BATIMASTAT	Type II	specific	specific	Type II	Type II	specific	Type II	Type II	Type II	Type II	Type II	Type II	specific	specific	specific	specific	specific	specific	Type II	specific	specific	Type II	Type II	specific	specific	Type II	specific	specific	specific	Type II
MTAP_FORMYCIN	Type II	Type III	Type III	Type II	Type III	Type III	Type II	Type II	Type II	Type III	Type II	Type III	Type I	Type III	Type I	Type III	Type III	Type III	Type III	Type II	Type III	Type III	Type II	Type II	Type III	Type II	Type III	Type III	Type III	Type III
MTOR_SIROLIMUS	Type II	specific	Type II	specific	specific	Type II	Type II	specific	Type II	specific	Type II	specific	Type II	Type II	Type II	Type II	specific	specific	specific	Type II	specific	Type II	specific	Type II	Type II	specific	specific	specific	Type II	Type II
NAE1_PEVONEDISTAT	Type II	Type II	Type II	Type II	Type II	Type II	Type II	Type II	Type II	Type II	Type II	Type II	Type II	Type II	Type II	Type II	Type II	Type II	Type II	Type II	Type II	Type II	Type II	Type II	Type II	Type II	Type II	Type II	Type II	Type II
NCOA1_GENISTEIN	specific	Type I	Type I	specific	Type I	Type I	specific	Type I	Type I	Type I	Type I	Type I	Type I	Type I	Type I	Type I	Type I	Type I	Type I	specific	Type I	Type I	Type I	Type I	Type I	specific	Type I	Type I	Type I	Type I
NQO2_RESVERATROL	Type III	Type III	Type III	Type III	Type III	Type III	Type III	Type III	Type III	Type III	Type III	Type III	Type I	Type III	Type III	Type III	Type III	Type III	Type III	Type II	Type III	Type III	Type III	Type III	Type III	Type III	Type III	Type III	Type III	Type III
NQO2_TRETAZICAR	Type III	Type III	Type III	Type III	Type III	Type III	Type III	Type III	Type III	Type III	Type III	Type III	Type I	Type III	Type III	Type III	Type III	Type III	Type III	Type II	Type III	Type III	Type III	Type III	Type III	Type III	Type III	Type III	Type III	Type III
NR3C1_DEXAMETHASONE	Type II	Type III	Type III	Type II	Type III	Type III	Type III	Type III	Type III	Type III	Type III	Type III	Type III	Type III	Type III	Type II	Type III	Type III	Type III	Type II	Type III	Type I	Type III	Type III	Type III	Type III	Type III	Type III	Type III	Type III
NR3C2_DEXAMETHASONE	Type II	Type III	Type I	Type II	Type I	Type III	Type III	Type III	Type I	Type III	Type III	Type III	Type III	Type I	Type I	Type III	Type I	Type III	Type III	Type II	Type III	Type III	Type I	Type I	Type I	Type III	Type I	Type III	Type III	Type III
PARP1_NIRAPARIB	Type II	specific	Type II	Type II	Type II	Type II	Type II	Type II	Type II	Type II	Type II	Type II	Type II	Type II	specific	Type II	Type II	Type II	Type II	Type II	Type II	Type II	Type II	Type II	Type II	Type II	Type II	Type II	Type II	Type II
PARP1_OLAPARIB	Type II	specific	Type II	Type II	Type II	Type II	specific	Type II	Type II	Type II	Type II	Type II	Type II	Type II	specific	Type II	Type II	Type II	Type II	Type II	Type II	specific	Type II	Type II	Type II	Type II	Type II	Type II	Type II	Type II
PARP1_RUCAPARIB	Type II	specific	Type II	Type II	Type II	Type II	specific	Type II	Type II	Type II	Type II	Type II	Type II	Type II	specific	Type II	Type II	Type II	Type II	Type II	Type II	specific	Type II	Type II	Type II	Type II	Type II	Type II	Type II	Type II
PARP1_TALAZOPARIB	Type II	specific	Type II	Type II	Type II	Type II	specific	Type II	Type II	Type II	Type II	Type II	Type II	Type II	specific	Type II	Type II	Type II	Type II	Type II	Type II	specific	Type II	Type II	Type II	Type II	Type II	Type II	Type II	Type II
PARP1_VELIPARIB	Type II	specific	Type II	Type II	Type II	Type II	specific	Type II	Type II	Type II	Type II	Type II	Type II	Type II	specific	Type II	Type II	Type II	Type II	Type II	Type II	specific	Type II	Type II	Type II	Type II	Type II	Type II	Type II	Type II
PARP2_OLAPARIB	Type II	Type I	specific	Type III	Type I	Type I	Type III	Type I	Type II	Type I	Type III	Type I	Type I	Type III	Type I	Type I	Type I	Type I	Type I	Type I	Type I	Type I	Type I	Type I	Type I	Type I	Type I	Type I	Type I	Type I
PARP2_TALAZOPARIB	Type II	Type III	Type II	Type II	specific	Type II	Type III	Type II	Type II	Type II	Type II	Type II	Type I	Type III	Type III	Type II	specific	Type II	specific	Type II	Type II	Type III	Type III	Type II	Type I	specific	Type III	Type II	Type III	Type II
PARP2_VELIPARIB	Type II	Type III	Type II	Type II	specific	Type II	Type III	Type II	Type II	Type II	Type II	Type II	Type I	Type III	Type III	Type II	specific	Type II	specific	Type II	Type II	Type III	Type III	Type II	Type I	specific	Type III	Type II	Type III	Type II
PDPK1_CHEMBL1236539	Type II	Type I	Type III	Type III	Type III	Type III	Type III	Type III	Type III	Type II	Type III	Type III	Type III	Type I	Type I	Type III	Type III	Type III	Type III	Type III	Type III	Type III	Type III	Type III	Type III	Type II	Type III	Type III	Type I	Type I
PIK3CA_ALPELISIB	Type II	specific	specific	Type II	Type II	Type II	Type II	specific	Type II	Type II	Type II	Type II	specific	Type II	Type II	Type II	Type II	Type II	Type II	Type II	Type II	specific	Type II	Type II	specific	Type II	specific	specific	specific	specific
PIK3CA_PF-04691502	Type II	specific	specific	Type II	Type II	Type II	Type II	Type II	Type II	Type II	Type II	Type II	Type II	Type II	Type II	Type II	Type II	Type II	Type II	Type II	Type II	specific	Type II	specific	specific	Type II	specific	specific	specific	specific
PIK3CD_TASELISIB	Type I	Type I	Type I	Type I	Type I	Type I	Type I	Type I	Type I	Type I	Type I	specific	Type I	specific	Type I	Type I	Type I	Type I	Type I	specific	Type I	Type I	Type I	Type I	specific	Type I	specific	Type I	Type I	Type I
PIK3CG_APITOLISIB	Type II	Type I	Type I	Type II	Type II	specific	specific	Type III	specific	specific	Type II	specific	Type I	Type II	Type I	specific	Type I	Type I	Type III	Type II	Type I	Type I	specific	Type II	Type I	specific	Type I	specific	Type I	Type I
PIK3CG_BUPARLISIB	Type II	specific	specific	Type II	Type II	Type II	Type II	Type II	Type II	Type II	Type II	Type II	specific	Type II	specific	Type II	Type II	Type II	Type II	Type II	Type II	Type II	Type II	Type II	Type II	Type II	Type II	Type II	specific	Type II
PIK3CG_COPANLISIB	Type II	Type I	Type I	Type II	Type II	specific	specific	Type III	specific	specific	Type II	specific	Type I	Type II	Type I	specific	Type I	Type I	Type III	Type II	Type I	Type I	specific	Type II	Type I	specific	Type I	specific	Type I	Type I
PIK3CG_OMIPALISIB	Type II	specific	specific	Type II	Type II	Type II	Type II	Type II	Type II	Type II	Type II	Type II	specific	Type II	specific	Type II	Type II	Type II	Type II	Type II	Type II	Type II	Type II	Type II	Type II	Type II	Type II	Type II	specific	Type II
PIK3CG_PA-799	Type II	specific	specific	Type II	Type II	Type II	Type II	Type II	Type II	Type II	Type II	Type II	specific	Type II	specific	Type II	Type II	Type II	Type II	Type II	Type II	Type II	Type II	Type II	Type II	Type II	Type II	Type II	specific	Type II
PIK3CG_PF-04691502	Type II	specific	specific	Type II	Type II	Type II	Type II	Type II	Type II	Type II	Type II	Type II	specific	Type II	specific	Type II	Type II	Type II	Type II	Type II	Type II	Type II	Type II	Type II	Type II	Type II	Type II	Type II	specific	Type II
PIK3CG_PICTILISIB	Type II	Type I	Type I	Type II	Type II	specific	specific	Type III	specific	specific	Type II	specific	Type I	Type II	Type I	specific	Type I	Type I	Type III	Type II	Type I	Type I	specific	Type II	Type I	specific	Type I	specific	Type I	Type I
PIK3R1_ALPELISIB	Type II	Type II	Type II	Type II	Type II	Type II	Type II	Type II	Type II	Type II	Type II	Type II	Type II	Type II	Type II	Type II	Type II	Type II	Type II	Type II	Type II	Type II	Type II	Type II	Type II	Type II	Type II	Type II	specific	specific
PIM1_LY-294002	specific	specific	specific	specific	specific	specific	specific	specific	specific	specific	specific	specific	specific	specific	specific	specific	specific	specific	specific	specific	specific	specific	specific	specific	specific	specific	specific	specific	specific	specific
PIM1_QUERCETIN	specific	specific	specific	specific	specific	specific	specific	specific	specific	specific	specific	specific	specific	specific	specific	specific	specific	specific	specific	specific	specific	specific	specific	specific	specific	specific	specific	specific	specific	specific
PKN1_TOFACITINIB	Type II	Type II	Type II	Type II	Type II	Type II	Type II	Type II	Type II	Type II	Type II	Type II	Type II	Type II	Type II	Type II	Type II	Type II	Type II	Type II	Type II	Type II	Type II	Type II	Type II	Type II	Type II	Type II	Type II	Type II
PLK1_VOLASERTIB	Type II	Type II	Type II	Type II	Type II	Type II	Type II	Type II	Type II	Type II	Type II	Type II	Type II	Type II	Type II	Type II	Type II	Type II	Type II	Type II	specific	specific	Type II	Type II	Type II	Type II	Type II	Type II	Type II	Type II
PNP_8-AZAGUANINE	Type II	Type II	Type II	Type II	Type II	Type II	Type II	Type II	Type II	Type II	Type II	Type II	specific	specific	specific	Type II	Type II	Type II	Type II	Type II	Type II	Type II	Type II	Type II	Type II	Type II	Type II	Type II	Type II	Type II
PNP_FORODESINE	Type II	Type II	Type II	Type II	Type II	Type II	Type II	Type II	Type II	Type II	Type II	Type II	specific	specific	specific	Type II	Type II	Type II	Type II	Type II	Type II	Type II	Type II	Type II	Type II	Type II	Type II	Type II	Type II	Type II
PPARG_BEXAROTENE	Type II	Type II	Type II	Type II	specific	Type II	Type II	Type II	Type II	Type II	Type II	specific	Type II	Type II	Type II	Type II	specific	Type II	specific	Type II	Type II	specific	Type II	Type II	specific	Type II	Type II	specific	Type II	Type II
PPARG_RESVERATROL	Type III	Type II	Type III	Type III	Type I	Type III	Type III	Type II	Type I	Type III	Type III	Type I	Type III	Type III	Type III	Type II	Type I	Type III	Type I	Type II	Type II	Type I	Type II	Type II	Type I	Type II	Type III	Type I	Type III	Type I
PSMA1_BORTEZOMIB	Type II	Type II	Type II	Type II	Type II	Type II	Type II	Type II	Type II	Type II	Type II	Type II	Type II	Type II	Type II	Type II	Type II	Type II	Type II	Type II	Type II	Type II	Type II	Type II	Type II	Type II	Type II	Type II	Type II	Type II
PSMA2_BORTEZOMIB	Type II	Type II	Type II	Type II	Type II	Type II	Type II	Type II	Type II	Type II	Type II	Type II	specific	Type II	Type II	Type II	Type II	Type II	Type II	Type II	Type II	Type II	Type II	Type II	Type II	Type II	Type II	Type II	Type II	Type II
PSMA4_BORTEZOMIB	Type II	Type II	Type II	Type II	Type II	Type II	Type II	Type II	Type II	Type II	Type II	Type II	Type II	Type II	Type II	Type II	Type II	Type II	Type II	Type II	Type II	Type II	Type II	Type II	Type II	Type II	Type II	Type II	Type II	Type II
PSMA5_BORTEZOMIB	Type II	Type II	specific	Type II	Type II	Type II	Type II	Type II	Type II	Type II	Type II	Type II	specific	specific	specific	specific	Type II	specific	Type II	Type II	Type II	Type II	Type II	Type II	Type II	Type II	Type II	Type II	specific	specific
PSMA6_BORTEZOMIB	Type II	Type II	Type II	Type II	Type II	Type II	Type III	Type II	Type II	Type III	Type II	Type II	Type III	Type III	Type III	Type II	Type II	Type II	Type II	Type II	Type III	Type II	Type II	Type II	Type II	Type III	Type III	Type II	Type II	Type II
PSMA7_BORTEZOMIB	Type II	Type II	Type II	Type II	Type II	Type II	Type II	Type II	Type II	Type II	Type II	Type II	Type II	Type II	Type II	Type II	Type II	Type II	Type II	Type II	Type II	Type II	Type II	Type II	Type II	Type II	Type II	Type II	Type II	Type II
PSMB1_BORTEZOMIB	specific	specific	specific	specific	specific	specific	specific	specific	specific	specific	specific	specific	specific	specific	specific	specific	specific	specific	specific	specific	specific	specific	specific	specific	specific	specific	specific	specific	specific	specific
PSMB2_BORTEZOMIB	Type II	Type II	Type II	Type II	Type II	Type II	Type II	Type II	Type II	Type II	Type II	Type II	specific	Type II	Type II	Type II	Type II	specific	Type II	Type II	specific	specific	Type II	Type II	Type II	Type II	Type II	Type II	Type II	specific
PSMB4_BORTEZOMIB	specific	specific	specific	specific	specific	specific	specific	specific	specific	specific	specific	specific	specific	specific	specific	specific	specific	specific	specific	specific	specific	specific	specific	specific	specific	specific	specific	specific	specific	specific
PSMB5_BORTEZOMIB	Type II	Type III	Type II	Type II	Type II	Type II	Type III	Type II	Type II	Type III	Type II	Type II	Type III	Type III	Type II	Type II	Type II	Type II	Type II	Type II	Type III	Type II	Type II	Type III	Type II	Type II	Type III	Type III	Type II	Type II
PSMB6_BORTEZOMIB	Type II	Type II	Type II	Type II	Type II	Type II	Type II	Type II	Type II	Type II	Type II	Type II	specific	specific	Type II	Type II	Type II	Type II	Type II	Type II	Type II	Type II	Type II	Type II	Type II	Type II	Type II	Type II	Type II	Type II
PSMB7_BORTEZOMIB	specific	specific	specific	specific	specific	specific	specific	specific	specific	specific	specific	specific	Type I	specific	Type I	specific	specific	specific	specific	specific	Type I	specific	specific	specific	specific	specific	Type I	specific	specific	specific
PSMB8_BORTEZOMIB	Type I	Type III	Type II	Type II	Type II	Type II	Type II	Type II	Type II	Type II	specific	Type II	Type II	Type II	Type II	Type II	Type II	Type III	Type II	Type II	Type III	Type II	Type II	Type II	Type II	Type II	Type II	Type II	Type III	Type II
RARB_CHEMBL275311	Type II	Type II	specific	Type II	Type II	Type II	Type II	specific	Type II	Type II	Type II	Type II	Type II	specific	specific	Type II	Type II	Type II	Type II	Type II	Type II	Type II	specific	Type II	Type II	Type II	Type II	Type II	Type II	Type II
RARB_TRETINOIN	Type II	Type II	specific	Type II	specific	Type II	Type II	specific	Type II	Type II	Type II	specific	Type II	specific	specific	Type II	specific	Type II	Type II	Type II	Type II	specific	specific	Type II	Type II	Type II	Type II	Type II	Type II	Type II
RARG_TRETINOIN	Type III	Type III	Type III	Type III	Type III	Type III	Type II	Type III	Type III	Type III	Type III	Type III	Type III	Type I	Type III	Type III	Type III	Type III	Type III	Type II	Type III	Type III	Type III	Type II	Type I	Type II	Type III	Type III	Type III	Type I
RET_VANDETANIB	Type II	Type I	Type I	Type II	Type II	Type III	Type III	Type III	Type II	Type II	Type III	Type II	Type III	Type III	Type III	Type III	Type II	Type II	Type II	Type II	Type II	Type II	Type III	Type II	Type III	Type III	Type III	Type I	Type II	Type III
ROCK1_FASUDIL	Type II	specific	specific	specific	specific	specific	Type II	specific	specific	Type II	specific	specific	specific	Type II	specific	specific	specific	specific	specific	specific	specific	specific	specific	specific	specific	specific	specific	specific	specific	specific
RORA_CHOLESTEROL	Type III	Type I	Type I	Type III	Type III	Type I	Type I	Type I	Type III	specific	Type III	Type I	Type III	Type III	Type I	Type I	Type I	Type III	Type I	Type III	Type III	Type III	Type I	Type I	Type I	Type II	Type I	Type III	Type III	Type III
ROS1_CRIZOTINIB	Type II	Type III	Type II	Type I	Type II	Type II	Type III	Type I	Type II	Type II	Type III	Type II	Type I	Type I	Type I	Type II	Type I	Type I	Type II	Type II	Type I	Type I	Type III	Type II	Type I	Type II	Type I	Type II	Type II	Type II
ROS1_LORLATINIB	Type II	Type III	Type II	Type I	Type II	Type II	Type III	Type I	Type II	Type II	Type III	Type II	Type I	Type I	Type I	Type II	Type I	Type I	Type II	Type II	Type I	Type I	Type III	Type II	Type I	Type II	Type I	Type II	Type II	Type II
RXRA_ALITRETINOIN	specific	specific	specific	specific	specific	specific	specific	specific	specific	specific	specific	specific	specific	specific	specific	specific	specific	specific	specific	specific	specific	specific	specific	specific	specific	specific	specific	specific	specific	specific
RXRA_BEXAROTENE	specific	specific	specific	specific	specific	specific	specific	specific	specific	specific	specific	specific	specific	specific	specific	specific	specific	specific	specific	specific	specific	specific	specific	specific	specific	specific	specific	specific	specific	specific
SIRT1_RESVERATROL	Type II	specific	specific	Type II	Type II	Type II	Type II	Type II	Type II	Type II	Type II	Type II	specific	Type II	Type II	Type II	Type II	Type II	specific	Type II	Type II	Type II	Type II	Type II	specific	Type II	specific	Type II	specific	specific
SIRT5_SURAMIN	Type II	Type III	Type III	Type III	Type III	Type III	Type II	Type III	Type II	Type III	Type III	Type III	Type III	Type I	Type III	Type III	Type III	Type III	Type III	Type II	Type III	Type III	Type III	Type III	Type III	Type III	Type III	Type III	Type III	Type III
SMO_TALADEGIB	Type II	Type II	Type II	Type II	Type II	specific	Type II	specific	Type II	specific	Type II	specific	Type II	Type II	Type II	Type II	Type II	Type II	specific	Type II	specific	specific	Type II	Type II	specific	specific	Type II	specific	specific	specific
SMO_VISMODEGIB	Type II	Type II	Type II	Type II	Type II	specific	Type II	specific	Type II	specific	Type II	specific	Type II	Type II	Type II	Type II	Type II	Type II	specific	Type II	specific	specific	Type II	Type II	specific	specific	Type II	specific	specific	specific
SRC_BOSUTINIB	Type I	Type I	Type I	Type I	specific	Type I	Type I	Type I	specific	specific	Type I	specific	Type I	Type I	Type I	Type I	Type I	Type I	Type I	Type I	Type I	Type I	Type I	specific	specific	specific	Type I	Type I	Type I	Type I
STK10_BOSUTINIB	specific	Type II	Type II	Type II	specific	Type II	Type II	Type II	specific	Type II	Type II	Type II	specific	Type II	Type II	specific	specific	specific	Type II	Type II	Type II	specific	Type II	Type II	Type II	specific	specific	specific	Type II	specific
STK24_BOSUTINIB	Type II	Type III	Type III	Type III	Type III	Type III	Type II	Type III	Type II	Type III	Type III	Type III	Type III	Type III	Type III	Type III	Type III	Type III	Type III	Type III	Type III	Type III	Type III	Type II	Type I	Type III	Type III	Type III	Type III	Type III
TOP1_CAMPTOTHECIN	specific	specific	specific	specific	specific	specific	specific	specific	specific	specific	specific	specific	specific	specific	specific	specific	specific	specific	specific	specific	specific	specific	specific	specific	specific	specific	specific	specific	specific	specific
TOP1_TOPOTECAN	specific	specific	specific	specific	specific	specific	specific	specific	specific	specific	specific	specific	specific	specific	specific	specific	specific	specific	specific	specific	specific	specific	specific	specific	specific	specific	specific	specific	specific	specific
TOP2B_AMSACRINE	Type II	Type II	Type II	Type II	Type II	Type II	Type II	Type II	Type II	Type II	Type II	Type II	specific	Type II	specific	Type II	Type II	Type II	Type II	Type II	Type II	Type II	Type II	Type II	specific	Type II	Type II	Type II	specific	Type II
TOP2B_ETOPOSIDE	Type II	Type III	Type III	Type II	Type III	Type I	Type III	Type I	Type III	specific	Type III	Type I	Type I	Type I	Type III	Type III	Type I	Type I	Type I	Type II	Type III	Type III	Type II	Type III	Type I	specific	Type III	Type III	Type III	Type III
TOP2B_MITOXANTRONE	Type II	Type III	Type III	Type II	Type III	Type I	Type III	Type I	Type III	specific	Type III	Type I	Type I	Type I	Type III	Type III	Type I	Type I	Type I	Type II	Type III	Type III	Type II	Type III	Type I	specific	Type III	Type III	Type III	Type III
TYK2_CHEMBL21156	Type III	Type III	Type III	Type II	Type III	Type III	Type II	Type III	Type III	Type II	Type II	Type III	Type III	Type III	Type III	Type III	Type III	Type III	Type III	Type II	Type III	Type III	Type III	Type II	Type III	Type III	Type II	Type III	Type III	Type III
TYK2_TOFACITINIB	Type III	Type III	Type III	Type II	Type III	Type III	Type II	Type III	Type III	Type II	Type II	Type III	Type III	Type III	Type III	Type III	Type III	Type III	Type III	Type II	Type III	Type III	Type III	Type II	Type III	Type III	Type II	Type III	Type III	Type III
TYMS_RALTITREXED	Type II	Type II	Type II	Type II	Type II	Type II	Type II	Type II	Type II	Type II	Type II	Type II	Type II	Type II	Type II	Type II	Type II	Type II	Type II	Type II	Type II	Type II	Type II	Type II	Type II	Type II	Type II	Type II	Type II	Type II
UBA3_PEVONEDISTAT	Type II	Type III	Type III	Type II	Type III	Type III	Type II	Type III	Type II	Type II	Type II	Type III	Type III	Type III	Type III	Type II	Type III	Type III	Type II	Type II	Type III	Type III	Type III	Type II	Type III	Type II	Type III	Type III	Type III	Type III
VDR_CALCITRIOL	Type III	Type III	Type II	Type II	Type II	Type II	Type II	Type II	Type II	Type II	Type II	Type II	Type III	Type III	Type III	Type II	Type III	Type II	Type II	Type II	Type III	Type III	Type II	Type II	Type III	Type II	Type III	Type III	Type II	Type II
VDR_SEOCALCITOL	Type III	Type III	Type II	Type II	Type II	Type II	Type II	Type II	Type II	Type II	Type II	Type II	Type III	Type III	Type III	Type II	Type III	Type II	Type II	Type II	Type III	Type III	Type II	Type II	Type III	Type II	Type III	Type III	Type II	Type II
